# Supplementary material for: The expression profile of human peripheral blood mononuclear cell miRNA is altered by antibody-dependent enhancement of infection with dengue virus serotype 3
Source: Virol J. 2018 Mar 22;15:50. doi: 10.1186/s12985-018-0963-1 (PMC5863830; doi:10.1186/s12985-018-0963-1)
Supplement: Supplementary file 1 — Table S1. The differential expression of miRNAs among DENV-3–0 h, DENV-3–8 h, DENV-3–24 h, DENV-3-ADE–0 h, DENV-3-ADE–8 h and DENV-3-ADE–24 h groups. Including the description of miRNAs and comparison of multiple differences of PBMC infected with DENV to PBMC infected with DENV-ADE. (XLSX 16 kb) [file 12985_2018_963_MOESM1_ESM.xlsx]

## Sheet: Sheet1
gene_id	description	3--8_Tpm	0_Tpm	Fold_change	p-value	FDR	UP/DOWN regulate
DENV-2-8h VS -0h
miR-9-5p	mir-9-1 (Homo sapiens)//mir-9-2 (Homo sapiens)//mir-9-3 (Homo sapiens)	61.8536	14.6676	4.21703	3.62706e-08	8.1868e-07	UP
miR-873-3p	mir-873 (Homo sapiens)	57.5282	122.138	0.471011	1.53659e-06	3.08995e-05	DOWN
miR-629-5p	mir-629 (Homo sapiens)	79.2635	38.9291	2.0361	0.000155461	0.00238806	UP
miR-501-3p	mir-501 (Homo sapiens)	65.2059	168.908	0.386044	1.35207e-11	3.93525e-10	DOWN
miR-486-3p	mir-486-1 (Homo sapiens)//mir-486-2 (Homo sapiens)	120.247	299.348	0.401696	1.24711e-18	4.44935e-17	DOWN
miR-4454	mir-4454 (Homo sapiens)	21.519	50.4602	0.426455	0.000914572	0.0121869	DOWN
miR-374a-5p	mir-374a (Homo sapiens)	55.1492	115.588	0.477119	5.56587e-06	0.000100916	DOWN
miR-342-3p	mir-342 (Homo sapiens)	6153.46	13383.7	0.459774	0	0	DOWN
miR-193a-5p	mir-193a (Homo sapiens)	74.7218	21.125	3.53712	3.76944e-08	8.338e-07	UP
miR-184	mir-184 (Homo sapiens)	5422.03	0.276747	19592	0	0	UP
miR-155-5p	mir-155 (Homo sapiens)	9167.32	3582.95	2.55859	0	0	UP
miR-132-3p	mir-132 (Homo sapiens)	155.175	70.6628	2.19599	1.18572e-08	2.79022e-07	UP
miR-1271-5p	mir-1271 (Homo sapiens)	6.59628	26.4755	0.249147	0.000821518	0.0113575	DOWN
miR-1246	mir-1246 (Homo sapiens)	141.333	41.6043	3.39709	4.10527e-14	1.33542e-12	UP
let-7e-5p	let-7e (Homo sapiens)	536.353	229.792	2.33408	2.50394e-29	1.02569e-27	UP
DENV-2-24h VS -0h
miR-99b-5p	mir-99b (Homo sapiens)	8496.82	1063.45	7.98988	0	0	UP
miR-9-5p	mir-9-1 (Homo sapiens)//mir-9-2 (Homo sapiens)//mir-9-3 (Homo sapiens)	71.3931	14.6676	4.86741	4.26162e-10	1.23472e-08	UP
miR-501-3p	mir-501 (Homo sapiens)	383.171	168.908	2.26852	3.01088e-20	1.46712e-18	UP
miR-3690	mir-3690-1 (Homo sapiens)//mir-3690-2 (Homo sapiens)	25.586	5.44269	4.70098	0.000535069	0.0106221	UP
miR-3614-5p	mir-3614 (Homo sapiens)	41.6804	10.8854	3.82902	2.24773e-05	0.000501993	UP
miR-193a-5p	mir-193a (Homo sapiens)	69.5361	21.125	3.29165	5.34912e-07	1.30324e-05	UP
miR-184	mir-184 (Homo sapiens)	2345.86	0.276747	8476.56	0	0	UP
miR-155-5p	mir-155 (Homo sapiens)	7668.68	3582.95	2.14032	0	0	UP
miR-150-3p	mir-150 (Homo sapiens)	275.565	560.874	0.491314	2.5e-23	1.34e-21	DOWN
miR-132-3p	mir-132 (Homo sapiens)	180.856	70.6628	2.55942	2.97636e-12	1.06355e-10	UP
miR-125a-5p	mir-125a (Homo sapiens)	3546.24	1327.09	2.67218	1.28385e-229	1.72036e-227	UP
miR-1246	mir-1246 (Homo sapiens)	121.018	41.6043	2.90877	3.05401e-10	9.09416e-09	UP
miR-100-5p	mir-100 (Homo sapiens)	249.979	108.577	2.30232	7.09463e-14	2.71623e-12	UP
let-7e-5p	let-7e (Homo sapiens)	1523.81	229.792	6.63125	9.99004e-234	1.5299e-231	UP
GCCGAAAGCATGGGAACAGCC	novel98	8.66434	1.0145	8.54047	0.0316497	1	UP
ADE-8h VS -0h
miR-9-5p	mir-9-1 (Homo sapiens)//mir-9-2 (Homo sapiens)//mir-9-3 (Homo sapiens)	56.8561	14.6676	3.8763	3.70387e-07	5.92619e-06	UP
miR-582-3p	mir-582 (Homo sapiens)	30.5648	8.67141	3.52478	0.000408519	0.00551254	UP
miR-486-3p	mir-486-1 (Homo sapiens)//mir-486-2 (Homo sapiens)	133.129	299.348	0.444729	1.6708e-15	3.89852e-14	DOWN
miR-340-5p	mir-340 (Homo sapiens)	491.08	235.235	2.08762	2.99894e-22	9.07787e-21	UP
miR-193a-5p	mir-193a (Homo sapiens)	50.5387	21.125	2.39236	0.00061315	0.00807915	UP
miR-184	mir-184 (Homo sapiens)	3815.67	0.276747	13787.6	0	0	UP
miR-155-5p	mir-155 (Homo sapiens)	8269.68	3582.95	2.30806	0	0	UP
miR-144-5p	mir-144 (Homo sapiens)	50.1671	23.1545	2.16662	0.00169285	0.0208351	UP
miR-132-3p	mir-132 (Homo sapiens)	162.672	70.6628	2.30208	1.09741e-09	2.11913e-08	UP
miR-1246	mir-1246 (Homo sapiens)	136.473	41.6043	3.28026	3.28803e-13	7.08191e-12	UP
let-7e-5p	let-7e (Homo sapiens)	481.511	229.792	2.09542	4.55415e-22	1.30786e-20	UP
ADE-24h VS -0h
miR-99b-5p	mir-99b (Homo sapiens)	3204.58	1063.45	3.01339	1.96878e-254	1.5409e-252	UP
miR-99b-3p	mir-99b (Homo sapiens)	19.098	2.67522	7.13886	0.000250744	0.00297347	UP
miR-9-5p	mir-9-1 (Homo sapiens)//mir-9-2 (Homo sapiens)//mir-9-3 (Homo sapiens)	103.556	14.6676	7.06018	5.6331e-18	1.06665e-16	UP
miR-873-3p	mir-873 (Homo sapiens)	50.1555	122.138	0.410648	7.50147e-08	1.07399e-06	DOWN
miR-769-5p	mir-769 (Homo sapiens)	792.105	351.469	2.2537	2.98183e-41	8.75166e-40	UP
miR-664a-3p	mir-664a (Homo sapiens)	132.11	55.1649	2.39482	8.8064e-09	1.34269e-07	UP
miR-660-5p	mir-660 (Homo sapiens)	202.569	88.4668	2.28977	6.22405e-12	1.01487e-10	UP
miR-652-3p	mir-652 (Homo sapiens)	190.888	93.1715	2.04878	3.25981e-09	5.10269e-08	UP
miR-574-3p	mir-574 (Homo sapiens)	20.5814	5.53494	3.71845	0.00348013	0.0346243	UP
miR-5701	mir-5701-1 (Homo sapiens)//mir-5701-2 (Homo sapiens)//mir-5701-3 (Homo sapiens)	37.0836	7.84117	4.72934	4.79843e-06	6.40154e-05	UP
miR-532-5p	mir-532 (Homo sapiens)	551.618	243.076	2.26932	1.6953e-29	4.23464e-28	UP
miR-486-3p	mir-486-1 (Homo sapiens)//mir-486-2 (Homo sapiens)	55.44	299.348	0.185202	1.00182e-40	2.86864e-39	DOWN
miR-451a	mir-451a (Homo sapiens)	1353.74	578.586	2.33973	3.61534e-74	1.7685e-72	UP
miR-425-5p	mir-425 (Homo sapiens)	927.46	441.781	2.09937	7.1471e-42	2.15146e-40	UP
miR-3690	mir-3690-1 (Homo sapiens)//mir-3690-2 (Homo sapiens)	20.3033	5.44269	3.73037	0.00348013	0.0346243	UP
miR-3614-5p	mir-3614 (Homo sapiens)	34.0242	10.8854	3.12568	0.0003158	0.00367078	UP
miR-3607-3p	mir-3607 (Homo sapiens)	10.6615	0.553494	19.2622	0.00319234	0.0323087	UP
miR-340-5p	mir-340 (Homo sapiens)	474.299	235.235	2.01628	2.38008e-20	5.08039e-19	UP
miR-331-3p	mir-331 (Homo sapiens)	43.017	8.30241	5.18126	6.17593e-07	8.6316e-06	UP
miR-330-3p	mir-330 (Homo sapiens)	36.3419	15.8668	2.29043	0.00361676	0.0350915	UP
miR-30b-5p	mir-30b (Homo sapiens)	726.467	342.613	2.12037	7.88878e-34	2.05809e-32	UP
miR-30a-3p	mir-30a (Homo sapiens)	117.926	57.4711	2.05191	3.50566e-06	4.73063e-05	UP
miR-212-3p	mir-212 (Homo sapiens)	36.2492	8.39466	4.31813	2.19871e-05	0.000274605	UP
miR-21-5p	mir-21 (Homo sapiens)	27765.5	13373.1	2.07623	0	0	UP
miR-21-3p	mir-21 (Homo sapiens)	1459.42	703.122	2.07563	2.94222e-63	1.15139e-61	UP
miR-193a-5p	mir-193a (Homo sapiens)	81.4912	21.125	3.85757	1.33481e-09	2.11765e-08	UP
miR-191-5p	mir-191 (Homo sapiens)	63010.6	126713	0.497269	0	0	DOWN
miR-184	mir-184 (Homo sapiens)	1549.26	0.276747	5598.11	0	0	UP
miR-17-5p	mir-17 (Homo sapiens)	254.672	115.404	2.20679	1.2404e-13	2.2064e-12	UP
miR-155-5p	mir-155 (Homo sapiens)	11726.5	3582.95	3.27285	0	0	UP
miR-150-3p	mir-150 (Homo sapiens)	272.286	560.874	0.485468	8.66506e-23	1.91939e-21	DOWN
miR-147b	mir-147b (Homo sapiens)	11.5886	0.276747	41.8744	0.00169715	0.0182794	UP
miR-144-5p	mir-144 (Homo sapiens)	62.2077	23.1545	2.68664	2.14051e-05	0.00027021	UP
miR-140-3p	mir-140 (Homo sapiens)	2945.73	1457.17	2.02155	4.83265e-119	2.83677e-117	UP
miR-132-5p	mir-132 (Homo sapiens)	14.2772	2.76747	5.15893	0.0041445	0.0398823	UP
miR-132-3p	mir-132 (Homo sapiens)	267.373	70.6628	3.78378	6.64684e-29	1.62571e-27	UP
miR-1307-3p	mir-1307 (Homo sapiens)	188.663	92.4335	2.04106	3.88998e-09	6.00899e-08	UP
miR-1275	mir-1275 (Homo sapiens)	259.214	116.326	2.22834	3.89764e-14	7.03974e-13	UP
miR-1246	mir-1246 (Homo sapiens)	186.252	41.6043	4.47675	1.15349e-23	2.70839e-22	UP
miR-103b	mir-103b-1 (Homo sapiens)//mir-103b-2 (Homo sapiens)	7376.76	3673.08	2.00833	8.37012e-292	7.55886e-290	UP
let-7e-5p	let-7e (Homo sapiens)	1089.42	229.792	4.7409	3.25439e-137	2.01087e-135	UP
