# Supplementary material for: The expression profile of human peripheral blood mononuclear cell miRNA is altered by antibody-dependent enhancement of infection with dengue virus serotype 3
Source: Virol J. 2018 Mar 22;15:50. doi: 10.1186/s12985-018-0963-1 (PMC5863830; doi:10.1186/s12985-018-0963-1)
Supplement: Supplementary file 4 — Table S2. The gene description, transcript accession, gene symbol and gene ID of experimental screened miRNAs among DENV-3–0 h, DENV-3–8 h, DENV-3–24 h, DENV-3-ADE–0 h, DENV-3-ADE–8 h and DENV-3-ADE–24 h groups. The result of the miRNA difference is by comparison of multiple differences of PBMC infected with DENV to PBMC infected with DENV-ADE. (XLSX 638 kb) [file 12985_2018_963_MOESM4_ESM.xlsx]

## Sheet: all
Target Score	miRNA Name	Gene ID	Gene Symbol	Transcript Accession	Gene Description
100	hsa-miR-330-3p	25966	C2CD2	NM_199050	C2 calcium-dependent domain containing 2
100	hsa-miR-664a-3p	55500	ETNK1	NM_018638	ethanolamine kinase 1
100	hsa-miR-147b	4697	NDUFA4	NM_002489	NADH dehydrogenase (ubiquinone) 1 alpha subcomplex, 4, 9kDa
100	hsa-miR-1275	388662	SLC6A17	NM_001010898	solute carrier family 6 (neutral amino acid transporter), member 17
100	hsa-miR-486-3p	124842	TMEM132E	NM_207313	transmembrane protein 132E
100	hsa-miR-330-3p	51727	CMPK1	NM_016308	cytidine monophosphate (UMP-CMP) kinase 1, cytosolic
100	hsa-miR-664a-3p	22866	CNKSR2	NM_014927	connector enhancer of kinase suppressor of Ras 2
100	hsa-miR-212-3p	2965	GTF2H1	NM_001142307	general transcription factor IIH, polypeptide 1, 62kDa
100	hsa-miR-486-3p	79903	NAA60	NM_001083601	N(alpha)-acetyltransferase 60, NatF catalytic subunit
100	hsa-miR-1275	286451	YIPF6	NM_001195214	Yip1 domain family, member 6
100	hsa-miR-486-3p	80301	PLEKHO2	NM_001195059	pleckstrin homology domain containing, family O member 2
100	hsa-miR-330-3p	10137	RBM12	NM_001198838	RNA binding motif protein 12
100	hsa-miR-150-3p	54407	SLC38A2	NM_018976	solute carrier family 38, member 2
100	hsa-miR-9-5p	83891	SNX25	NM_031953	sorting nexin 25
100	hsa-miR-1275	57522	SRGAP1	NM_020762	SLIT-ROBO Rho GTPase activating protein 1
100	hsa-miR-17-5p	51742	ARID4B	NM_031371	AT rich interactive domain 4B (RBP1-like)
100	hsa-miR-1275	57459	GATAD2B	NM_020699	GATA zinc finger domain containing 2B
100	hsa-miR-330-3p	153572	IRX2	NM_001134222	iroquois homeobox 2
100	hsa-miR-9-5p	161357	MDGA2	NM_182830	MAM domain containing glycosylphosphatidylinositol anchor 2
100	hsa-miR-486-3p	23236	PLCB1	NM_015192	phospholipase C, beta 1 (phosphoinositide-specific)
100	hsa-miR-486-3p	153090	DAB2IP	NM_032552	DAB2 interacting protein
100	hsa-miR-330-3p	1745	DLX1	NM_178120	distal-less homeobox 1
100	hsa-miR-17-5p	26234	FBXL5	NM_001193534	F-box and leucine-rich repeat protein 5
100	hsa-miR-1275	9762	LZTS3	NM_001282533	leucine zipper, putative tumor suppressor family member 3
99	hsa-miR-582-3p	6498	SKIL	NM_001145097	SKI-like oncogene
100	hsa-miR-30a-3p	79577	CDC73	NM_024529	cell division cycle 73
100	hsa-miR-1275	6548	SLC9A1	NM_003047	solute carrier family 9, subfamily A (NHE1, cation proton antiporter 1), member 1
100	hsa-miR-374a-5p	7337	UBE3A	NM_130838	ubiquitin protein ligase E3A
99	hsa-miR-664a-3p	23090	ZNF423	NM_001271620	zinc finger protein 423
100	hsa-miR-17-5p	168850	ZNF800	NM_176814	zinc finger protein 800
99	hsa-miR-664a-3p	10243	GPHN	NM_020806	gephyrin
100	hsa-miR-374a-5p	11112	HIBADH	NM_152740	3-hydroxyisobutyrate dehydrogenase
100	hsa-miR-30a-3p	9990	SLC12A6	NM_001042497	solute carrier family 12 (potassium/chloride transporter), member 6
100	hsa-miR-17-5p	30061	SLC40A1	NM_014585	solute carrier family 40 (iron-regulated transporter), member 1
100	hsa-miR-1275	7580	ZNF32	NM_006973	zinc finger protein 32
99	hsa-miR-664a-3p	22881	ANKRD6	NM_001242811	ankyrin repeat domain 6
100	hsa-miR-1275	54769	DIRAS2	NM_017594	DIRAS family, GTP-binding RAS-like 2
100	hsa-miR-17-5p	2043	EPHA4	NM_004438	EPH receptor A4
100	hsa-miR-374a-5p	374354	NHLRC2	NM_198514	NHL repeat containing 2
100	hsa-miR-30a-3p	6780	STAU1	NM_017454	staufen double-stranded RNA binding protein 1
100	hsa-miR-30a-3p	10330	CNPY2	NM_001190991	canopy FGF signaling regulator 2
100	hsa-miR-374a-5p	2019	EN1	NM_001426	engrailed homeobox 1
100	hsa-miR-17-5p	2549	GAB1	NM_207123	GRB2-associated binding protein 1
100	hsa-miR-1275	4204	MECP2	NM_004992	methyl CpG binding protein 2 (Rett syndrome)
99	hsa-miR-664a-3p	84333	PCGF5	NM_001256549	polycomb group ring finger 5
100	hsa-miR-30a-3p	91526	ANKRD44	NM_001195144	ankyrin repeat domain 44
99	hsa-miR-664a-3p	60468	BACH2	NM_001170794	BTB and CNC homology 1, basic leucine zipper transcription factor 2
100	hsa-miR-17-5p	5775	PTPN4	NM_002830	protein tyrosine phosphatase, non-receptor type 4 (megakaryocyte)
100	hsa-miR-1275	158866	ZDHHC15	NM_001146256	zinc finger, DHHC-type containing 15
100	hsa-miR-374a-5p	57688	ZSWIM6	NM_020928	zinc finger, SWIM-type containing 6
99	hsa-miR-664a-3p	25852	ARMC8	NM_001267041	armadillo repeat containing 8
100	hsa-miR-1275	80852	GRIP2	NM_001080423	glutamate receptor interacting protein 2
100	hsa-miR-30a-3p	79646	PANK3	NM_024594	pantothenate kinase 3
100	hsa-miR-374a-5p	51773	RSF1	NM_016578	remodeling and spacing factor 1
100	hsa-miR-17-5p	57169	ZNFX1	NM_021035	zinc finger, NFX1-type containing 1
100	hsa-miR-374a-5p	79668	PARP8	NM_001178055	poly (ADP-ribose) polymerase family, member 8
100	hsa-miR-17-5p	5311	PKD2	NM_000297	polycystic kidney disease 2 (autosomal dominant)
99	hsa-miR-664a-3p	64062	RBM26	NM_022118	RNA binding motif protein 26
100	hsa-miR-1275	6844	VAMP2	NM_014232	vesicle-associated membrane protein 2 (synaptobrevin 2)
100	hsa-miR-30a-3p	23174	ZCCHC14	NM_015144	zinc finger, CCHC domain containing 14
99	hsa-miR-664a-3p	23456	ABCB10	NM_012089	ATP-binding cassette, sub-family B (MDR/TAP), member 10
100	hsa-miR-17-5p	104	ADARB1	NM_001112	adenosine deaminase, RNA-specific, B1
100	hsa-miR-374a-5p	1051	CEBPB	NM_001285878	CCAAT/enhancer binding protein (C/EBP), beta
100	hsa-miR-1275	3597	IL13RA1	NM_001560	interleukin 13 receptor, alpha 1
100	hsa-miR-30a-3p	9723	SEMA3E	NM_012431	sema domain, immunoglobulin domain (Ig), short basic domain, secreted, (semaphorin) 3E
100	hsa-miR-17-5p	80380	PDCD1LG2	NM_025239	programmed cell death 1 ligand 2
100	hsa-miR-1275	284439	SLC25A42	NM_178526	solute carrier family 25, member 42
100	hsa-miR-374a-5p	6586	SLIT3	NM_001271946	slit homolog 3 (Drosophila)
99	hsa-miR-664a-3p	8027	STAM	NM_003473	signal transducing adaptor molecule (SH3 domain and ITAM motif) 1
100	hsa-miR-30a-3p	7326	UBE2G1	NM_003342	ubiquitin-conjugating enzyme E2G 1
100	hsa-miR-1275	79016	DDA1	NM_024050	DET1 and DDB1 associated 1
100	hsa-miR-501-3p	54793	KCTD9	NM_017634	potassium channel tetramerization domain containing 9
100	hsa-miR-30a-3p	5163	PDK1	NM_001278549	pyruvate dehydrogenase kinase, isozyme 1
99	hsa-miR-212-3p	26520	TIMM9	NM_012460	translocase of inner mitochondrial membrane 9 homolog (yeast)
99	hsa-miR-664a-3p	253943	YTHDF3	NM_001277813	YTH domain family, member 3
99	hsa-miR-212-3p	23002	DAAM1	NM_014992	dishevelled associated activator of morphogenesis 1
99	hsa-miR-9-5p	2200	FBN1	NM_000138	fibrillin 1
100	hsa-miR-532-5p	29969	MDFIC	NM_001166345	MyoD family inhibitor domain containing
100	hsa-miR-1275	5830	PEX5	NM_001131023	peroxisomal biogenesis factor 5
100	hsa-miR-30a-3p	27010	TPK1	NM_022445	thiamin pyrophosphokinase 1
100	hsa-miR-1275	54849	DEF8	NM_001242817	differentially expressed in FDCP 8 homolog (mouse)
99	hsa-miR-9-5p	2028	ENPEP	NM_001977	glutamyl aminopeptidase (aminopeptidase A)
100	hsa-miR-30b-5p	27252	KLHL20	NM_014458	kelch-like family member 20
100	hsa-miR-532-5p	83593	RASSF5	NM_182665	Ras association (RalGDS/AF-6) domain family member 5
99	hsa-miR-212-3p	6529	SLC6A1	NM_003042	solute carrier family 6 (neurotransmitter transporter), member 1
100	hsa-miR-1275	60	ACTB	NM_001101	actin, beta
99	hsa-miR-9-5p	4215	MAP3K3	NM_002401	mitogen-activated protein kinase kinase kinase 3
100	hsa-miR-30b-5p	389072	PLEKHM3	NM_001080475	pleckstrin homology domain containing, family M, member 3
99	hsa-miR-212-3p	79685	SAP30L	NM_024632	SAP30-like
99	hsa-miR-486-3p	6786	STIM1	NM_003156	stromal interaction molecule 1
100	hsa-miR-1275	123355	LRRC28	NM_144598	leucine rich repeat containing 28
99	hsa-miR-9-5p	59274	MESDC1	NM_022566	mesoderm development candidate 1
100	hsa-miR-30b-5p	4907	NT5E	NM_001204813	5'-nucleotidase, ecto (CD73)
99	hsa-miR-486-3p	10193	RNF41	NM_005785	ring finger protein 41, E3 ubiquitin protein ligase
99	hsa-miR-212-3p	84640	USP38	NM_032557	ubiquitin specific peptidase 38
100	hsa-miR-30b-5p	57763	ANKRA2	NM_023039	ankyrin repeat, family A (RFXANK-like), 2
99	hsa-miR-9-5p	1495	CTNNA1	NM_001903	catenin (cadherin-associated protein), alpha 1, 102kDa
99	hsa-miR-486-3p	2319	FLOT2	NM_004475	flotillin 2
99	hsa-miR-212-3p	57708	MIER1	NM_001278215	mesoderm induction early response 1, transcriptional regulator
100	hsa-miR-1275	23114	NFASC	NM_015090	neurofascin
99	hsa-miR-9-5p	10564	ARFGEF2	NM_006420	ADP-ribosylation factor guanine nucleotide-exchange factor 2 (brefeldin A-inhibited)
100	hsa-miR-30b-5p	8726	EED	NM_152991	embryonic ectoderm development
99	hsa-miR-486-3p	11255	HRH3	NM_007232	histamine receptor H3
100	hsa-miR-1275	4130	MAP1A	NM_002373	microtubule-associated protein 1A
99	hsa-miR-212-3p	51320	MEX3C	NM_016626	mex-3 RNA binding family member C
99	hsa-miR-486-3p	55243	KIRREL	NM_001286349	kin of IRRE like (Drosophila)
100	hsa-miR-30b-5p	431707	LHX8	NM_001256114	LIM homeobox 8
100	hsa-miR-1275	5098	PCDHGC3	NM_002588	protocadherin gamma subfamily C, 3
98	hsa-miR-582-3p	23099	ZBTB43	NM_014007	zinc finger and BTB domain containing 43
99	hsa-miR-150-3p	7764	ZNF217	NM_006526	zinc finger protein 217
98	hsa-miR-582-3p	57584	ARHGAP21	NM_020824	Rho GTPase activating protein 21
99	hsa-miR-486-3p	56970	ATXN7L3	NM_020218	ataxin 7-like 3
99	hsa-miR-150-3p	1000	CDH2	NM_001792	cadherin 2, type 1, N-cadherin (neuronal)
100	hsa-miR-1275	65264	UBE2Z	NM_023079	ubiquitin-conjugating enzyme E2Z
100	hsa-miR-30b-5p	10138	YAF2	NM_001190977	YY1 associated factor 2
98	hsa-miR-582-3p	1501	CTNND2	NM_001332	catenin (cadherin-associated protein), delta 2
100	hsa-miR-30b-5p	8411	EEA1	NM_003566	early endosome antigen 1
99	hsa-miR-486-3p	150726	FBXO41	NM_001080410	F-box protein 41
99	hsa-miR-150-3p	2495	FTH1	NM_002032	ferritin, heavy polypeptide 1
100	hsa-miR-1275	7477	WNT7B	NM_058238	wingless-type MMTV integration site family, member 7B
98	hsa-miR-664a-3p	116	ADCYAP1	NM_001099733	adenylate cyclase activating polypeptide 1 (pituitary)
99	hsa-miR-150-3p	10777	ARPP21	NM_001025068	cAMP-regulated phosphoprotein, 21kDa
99	hsa-miR-486-3p	23241	PACS2	NM_001100913	phosphofurin acidic cluster sorting protein 2
100	hsa-miR-30b-5p	64864	RFX7	NM_022841	regulatory factor X, 7
100	hsa-miR-1275	9751	SNPH	NM_014723	syntaphilin
100	hsa-miR-1271-5p	340533	KIAA2022	NM_001008537	KIAA2022
99	hsa-miR-486-3p	2011	MARK2	NM_001163297	MAP/microtubule affinity-regulating kinase 2
99	hsa-miR-150-3p	5738	PTGFRN	NM_020440	prostaglandin F2 receptor inhibitor
100	hsa-miR-30b-5p	23335	WDR7	NM_015285	WD repeat domain 7
98	hsa-miR-664a-3p	64848	YTHDC2	NM_022828	YTH domain containing 2
98	hsa-miR-664a-3p	55366	LGR4	NM_018490	leucine-rich repeat containing G protein-coupled receptor 4
100	hsa-miR-1271-5p	9890	LPPR4	NM_001166252	lipid phosphate phosphatase-related protein type 4
100	hsa-miR-30b-5p	57157	PHTF2	NM_020432	putative homeodomain transcription factor 2
99	hsa-miR-486-3p	5452	POU2F2	NM_001207025	POU class 2 homeobox 2
99	hsa-miR-140-3p	200734	SPRED2	NM_181784	sprouty-related, EVH1 domain containing 2
100	hsa-miR-1271-5p	57631	LRCH2	NM_020871	leucine-rich repeats and calponin homology (CH) domain containing 2
99	hsa-miR-140-3p	4800	NFYA	NM_002505	nuclear transcription factor Y, alpha
98	hsa-miR-664a-3p	9317	PTER	NM_001261837	phosphotriesterase related
100	hsa-miR-30b-5p	6326	SCN2A	NM_001040143	sodium channel, voltage-gated, type II, alpha subunit
99	hsa-miR-374a-5p	6867	TACC1	NM_001122824	transforming, acidic coiled-coil containing protein 1
100	hsa-miR-30b-5p	254065	BRWD3	NM_153252	bromodomain and WD repeat domain containing 3
99	hsa-miR-140-3p	55179	FAIM	NM_001033031	Fas apoptotic inhibitory molecule
100	hsa-miR-132-3p	2965	GTF2H1	NM_001142307	general transcription factor IIH, polypeptide 1, 62kDa
99	hsa-miR-374a-5p	153364	MBLAC2	NM_203406	metallo-beta-lactamase domain containing 2
98	hsa-miR-664a-3p	27445	PCLO	NM_033026	piccolo presynaptic cytomatrix protein
99	hsa-miR-374a-5p	1525	CXADR	NM_001338	coxsackie virus and adenovirus receptor
100	hsa-miR-125a-5p	3662	IRF4	NM_002460	interferon regulatory factor 4
99	hsa-miR-140-3p	26030	PLEKHG3	NM_015549	pleckstrin homology domain containing, family G (with RhoGef domain) member 3
98	hsa-miR-9-5p	27303	RBMS3	NM_001003792	RNA binding motif, single stranded interacting protein 3
100	hsa-miR-30b-5p	27327	TNRC6A	NM_014494	trinucleotide repeat containing 6A
99	hsa-miR-140-3p	55832	CAND1	NM_018448	cullin-associated and neddylation-dissociated 1
100	hsa-miR-30b-5p	1951	CELSR3	NM_001407	cadherin, EGF LAG seven-pass G-type receptor 3
99	hsa-miR-374a-5p	55454	CSGALNACT2	NM_018590	chondroitin sulfate N-acetylgalactosaminyltransferase 2
98	hsa-miR-9-5p	9480	ONECUT2	NM_004852	one cut homeobox 2
100	hsa-let-7e-5p	56916	SMARCAD1	NM_001128430	SWI/SNF-related, matrix-associated actin-dependent regulator of chromatin, subfamily a, containing DEAD/H box 1
99	hsa-miR-374a-5p	23197	FAF2	NM_014613	Fas associated factor family member 2
100	hsa-let-7e-5p	55719	FAM178A	NM_018121	family with sequence similarity 178, member A
100	hsa-miR-3607-3p	79567	FAM65A	NM_001193523	family with sequence similarity 65, member A
99	hsa-miR-17-5p	51474	LIMA1	NM_001113546	LIM domain and actin binding 1
98	hsa-miR-9-5p	22795	NID2	NM_007361	nidogen 2 (osteonidogen)
99	hsa-miR-374a-5p	1657	DMXL1	NM_005509	Dmx-like 1
99	hsa-miR-17-5p	283554	GPR137C	NM_001099652	G protein-coupled receptor 137C
100	hsa-let-7e-5p	389421	LIN28B	NM_001004317	lin-28 homolog B (C. elegans)
100	hsa-miR-3607-3p	4170	MCL1	NM_182763	myeloid cell leukemia 1
98	hsa-miR-9-5p	7837	PXDN	NM_012293	peroxidasin homolog (Drosophila)
99	hsa-miR-1275	170575	GIMAP1	NM_130759	GTPase, IMAP family member 1
100	hsa-miR-3607-3p	55805	LRP2BP	NM_018409	LRP2 binding protein
99	hsa-miR-17-5p	84930	MASTL	NM_001172304	microtubule associated serine/threonine kinase-like
99	hsa-miR-374a-5p	5308	PITX2	NM_001204397	paired-like homeodomain 2
98	hsa-miR-9-5p	9655	SOCS5	NM_144949	suppressor of cytokine signaling 5
100	hsa-miR-340-5p	1525	CXADR	NM_001338	coxsackie virus and adenovirus receptor
99	hsa-miR-17-5p	2145	EZH1	NM_001991	enhancer of zeste homolog 1 (Drosophila)
99	hsa-miR-374a-5p	3673	ITGA2	NM_002203	integrin, alpha 2 (CD49B, alpha 2 subunit of VLA-2 receptor)
99	hsa-miR-1275	4293	MAP3K9	NM_033141	mitogen-activated protein kinase kinase kinase 9
98	hsa-miR-9-5p	5166	PDK4	NM_002612	pyruvate dehydrogenase kinase, isozyme 4
99	hsa-miR-374a-5p	23305	ACSL6	NM_015256	acyl-CoA synthetase long-chain family member 6
99	hsa-miR-331-3p	129804	FBLN7	NM_153214	fibulin 7
99	hsa-miR-1275	4784	NFIX	NM_001271044	nuclear factor I/X (CCAAT-binding transcription factor)
99	hsa-miR-17-5p	4862	NPAS2	NM_002518	neuronal PAS domain protein 2
98	hsa-miR-9-5p	5126	PCSK2	NM_001201529	proprotein convertase subtilisin/kexin type 2
99	hsa-miR-374a-5p	54806	AHI1	NM_017651	Abelson helper integration site 1
99	hsa-miR-331-3p	53981	CPSF2	NM_017437	cleavage and polyadenylation specific factor 2, 100kDa
99	hsa-miR-1275	10893	MMP24	NM_006690	matrix metallopeptidase 24 (membrane-inserted)
98	hsa-miR-9-5p	6546	SLC8A1	NM_001112801	solute carrier family 8 (sodium/calcium exchanger), member 1
99	hsa-miR-17-5p	9960	USP3	NM_001256702	ubiquitin specific peptidase 3
99	hsa-miR-1275	187	APLNR	NM_005161	apelin receptor
99	hsa-miR-17-5p	2044	EPHA5	NM_004439	EPH receptor A5
97	hsa-miR-629-5p	84441	MAML2	NM_032427	mastermind-like 2 (Drosophila)
99	hsa-miR-21-5p	7074	TIAM1	NM_003253	T-cell lymphoma invasion and metastasis 1
99	hsa-miR-501-3p	79776	ZFHX4	NM_024721	zinc finger homeobox 4
99	hsa-miR-21-5p	889	KRIT1	NM_194455	KRIT1, ankyrin repeat containing
99	hsa-miR-1275	56105	PCDHGA11	NM_018914	protocadherin gamma subfamily A, 11
99	hsa-miR-501-3p	51091	SEPSECS	NM_016955	Sep (O-phosphoserine) tRNA:Sec (selenocysteine) tRNA synthase
97	hsa-miR-629-5p	6925	TCF4	NM_003199	transcription factor 4
99	hsa-miR-17-5p	27242	TNFRSF21	NM_014452	tumor necrosis factor receptor superfamily, member 21
99	hsa-miR-532-5p	57700	FAM160B1	NM_020940	family with sequence similarity 160, member B1
99	hsa-miR-1275	55824	PAG1	NM_018440	phosphoprotein associated with glycosphingolipid microdomains 1
99	hsa-miR-21-5p	57162	PELI1	NM_020651	pellino E3 ubiquitin protein ligase 1
99	hsa-miR-17-5p	54899	PXK	NM_001289098	PX domain containing serine/threonine kinase
97	hsa-miR-629-5p	7528	YY1	NM_003403	YY1 transcription factor
99	hsa-miR-532-5p	201627	DENND6A	NM_152678	DENN/MADD domain containing 6A
97	hsa-miR-582-3p	85458	DIXDC1	NM_001037954	DIX domain containing 1
99	hsa-miR-1275	56099	PCDHGB7	NM_018927	protocadherin gamma subfamily B, 7
99	hsa-miR-17-5p	6299	SALL1	NM_001127892	spalt-like transcription factor 1
99	hsa-miR-21-5p	195828	ZNF367	NM_153695	zinc finger protein 367
97	hsa-miR-664a-3p	51742	ARID4B	NM_031371	AT rich interactive domain 4B (RBP1-like)
99	hsa-miR-5701	23172	FAM175B	NM_032182	family with sequence similarity 175, member B
99	hsa-miR-1275	93986	FOXP2	NM_148898	forkhead box P2
99	hsa-miR-21-5p	3516	RBPJ	NM_015874	recombination signal binding protein for immunoglobulin kappa J region
99	hsa-miR-17-5p	7436	VLDLR	NM_001018056	very low density lipoprotein receptor
97	hsa-miR-664a-3p	25909	AHCTF1	NM_015446	AT hook containing transcription factor 1
99	hsa-miR-21-5p	22849	CPEB3	NM_001178137	cytoplasmic polyadenylation element binding protein 3
99	hsa-miR-1275	9941	EXOG	NM_005107	endo/exonuclease (5'-3'), endonuclease G-like
99	hsa-miR-5701	2195	FAT1	NM_005245	FAT atypical cadherin 1
99	hsa-miR-17-5p	9372	ZFYVE9	NM_004799	zinc finger, FYVE domain containing 9
99	hsa-miR-330-3p	26060	APPL1	NM_012096	adaptor protein, phosphotyrosine interaction, PH domain and leucine zipper containing 1
99	hsa-miR-17-5p	1783	DYNC1LI2	NM_006141	dynein, cytoplasmic 1, light intermediate chain 2
98	hsa-miR-486-3p	399665	FAM102A	NM_001035254	family with sequence similarity 102, member A
97	hsa-miR-664a-3p	9329	GTF3C4	NM_012204	general transcription factor IIIC, polypeptide 4, 90kDa
99	hsa-miR-1275	65249	ZSWIM4	NM_023072	zinc finger, SWIM-type containing 4
99	hsa-miR-1275	776	CACNA1D	NM_001128840	calcium channel, voltage-dependent, L type, alpha 1D subunit
99	hsa-miR-17-5p	2152	F3	NM_001178096	coagulation factor III (thromboplastin, tissue factor)
98	hsa-miR-486-3p	64324	NSD1	NM_022455	nuclear receptor binding SET domain protein 1
97	hsa-miR-664a-3p	58473	PLEKHB1	NM_021200	pleckstrin homology domain containing, family B (evectins) member 1
99	hsa-miR-330-3p	403341	ZBTB34	NM_001099270	zinc finger and BTB domain containing 34
99	hsa-miR-330-3p	3192	HNRNPU	NM_004501	heterogeneous nuclear ribonucleoprotein U (scaffold attachment factor A)
99	hsa-miR-17-5p	54813	KLHL28	NM_017658	kelch-like family member 28
98	hsa-miR-486-3p	84557	MAP1LC3A	NM_181509	microtubule-associated protein 1 light chain 3 alpha
99	hsa-miR-1275	56106	PCDHGA10	NM_018913	protocadherin gamma subfamily A, 10
97	hsa-miR-664a-3p	5991	RFX3	NM_134428	regulatory factor X, 3 (influences HLA class II expression)
98	hsa-miR-486-3p	64651	CSRNP1	NM_033027	cysteine-serine-rich nuclear protein 1
99	hsa-miR-330-3p	56704	JPH1	NM_020647	junctophilin 1
99	hsa-miR-17-5p	84056	KATNAL1	NM_001014380	katanin p60 subunit A-like 1
97	hsa-miR-664a-3p	4437	MSH3	NM_002439	mutS homolog 3
99	hsa-miR-1275	9374	PPT2	NM_138717	palmitoyl-protein thioesterase 2
99	hsa-miR-17-5p	55054	ATG16L1	NM_001190266	autophagy related 16-like 1 (S. cerevisiae)
99	hsa-miR-330-3p	27032	ATP2C1	NM_001199179	ATPase, Ca++ transporting, type 2C, member 1
99	hsa-miR-1275	342371	ATXN1L	NM_001137675	ataxin 1-like
97	hsa-miR-769-5p	26045	LRRTM2	NM_015564	leucine rich repeat transmembrane neuronal 2
98	hsa-miR-486-3p	7798	LUZP1	NM_033631	leucine zipper protein 1
97	hsa-miR-9-5p	9149	DYRK1B	NM_006483	dual-specificity tyrosine-(Y)-phosphorylation regulated kinase 1B
99	hsa-miR-1275	2979	GUCA1B	NM_002098	guanylate cyclase activator 1B (retina)
99	hsa-miR-330-3p	9794	MAML1	NM_014757	mastermind-like 1 (Drosophila)
99	hsa-miR-17-5p	55680	RUFY2	NM_017987	RUN and FYVE domain containing 2
98	hsa-miR-486-3p	55633	TBC1D22B	NM_017772	TBC1 domain family, member 22B
99	hsa-miR-17-5p	147463	ANKRD29	NM_173505	ankyrin repeat domain 29
99	hsa-miR-1275	55765	C1orf106	NM_001142569	chromosome 1 open reading frame 106
98	hsa-miR-486-3p	23268	DNMBP	NM_015221	dynamin binding protein
97	hsa-miR-9-5p	63971	KIF13A	NM_001105568	kinesin family member 13A
99	hsa-miR-330-3p	5495	PPM1B	NM_177969	protein phosphatase, Mg2+/Mn2+ dependent, 1B
99	hsa-miR-17-5p	94134	ARHGAP12	NM_001270695	Rho GTPase activating protein 12
98	hsa-miR-486-3p	9254	CACNA2D2	NM_001174051	calcium channel, voltage-dependent, alpha 2/delta subunit 2
99	hsa-miR-330-3p	140733	MACROD2	NM_001033087	MACRO domain containing 2
99	hsa-miR-1275	9672	SDC3	NM_014654	syndecan 3
97	hsa-miR-9-5p	10451	VAV3	NM_001079874	vav 3 guanine nucleotide exchange factor
99	hsa-miR-17-5p	64400	AKTIP	NM_022476	AKT interacting protein
99	hsa-miR-1275	56102	PCDHGB3	NM_018924	protocadherin gamma subfamily B, 3
98	hsa-miR-486-3p	5467	PPARD	NM_001171820	peroxisome proliferator-activated receptor delta
97	hsa-miR-9-5p	6603	SMARCD2	NM_001098426	SWI/SNF related, matrix associated, actin dependent regulator of chromatin, subfamily d, member 2
99	hsa-miR-330-3p	51663	ZFR	NM_016107	zinc finger RNA binding protein
98	hsa-miR-486-3p	827	CAPN6	NM_014289	calpain 6
97	hsa-miR-9-5p	55783	CMTR2	NM_018348	cap methyltransferase 2
99	hsa-miR-330-3p	55159	RFWD3	NM_018124	ring finger and WD repeat domain 3
99	hsa-miR-17-5p	26278	SACS	NM_001278055	sacsin molecular chaperone
99	hsa-miR-1275	136853	SRCRB4D	NM_080744	scavenger receptor cysteine rich domain containing, group B (4 domains)
99	hsa-miR-1275	80125	CCDC33	NM_182791	coiled-coil domain containing 33
99	hsa-miR-330-3p	1456	CSNK1G3	NM_001270572	casein kinase 1, gamma 3
98	hsa-miR-486-3p	127343	DMBX1	NM_147192	diencephalon/mesencephalon homeobox 1
97	hsa-miR-9-5p	10894	LYVE1	NM_006691	lymphatic vessel endothelial hyaluronan receptor 1
99	hsa-miR-17-5p	10746	MAP3K2	NM_006609	mitogen-activated protein kinase kinase kinase 2
99	hsa-miR-17-5p	5926	ARID4A	NM_023001	AT rich interactive domain 4A (RBP1-like)
99	hsa-miR-1275	23349	KIAA1045	NM_015297	KIAA1045
97	hsa-miR-9-5p	23111	SPG20	NM_001142295	spastic paraplegia 20 (Troyer syndrome)
99	hsa-miR-330-3p	79718	TBL1XR1	NM_024665	transducin (beta)-like 1 X-linked receptor 1
98	hsa-miR-486-3p	388630	TRABD2B	NM_001194986	TraB domain containing 2B
97	hsa-miR-9-5p	794	CALB2	NM_007088	calbindin 2
99	hsa-miR-1275	26025	PCDHGA12	NM_003735	protocadherin gamma subfamily A, 12
99	hsa-miR-330-3p	6342	SCP2	NM_001193600	sterol carrier protein 2
99	hsa-miR-17-5p	9262	STK17B	NM_004226	serine/threonine kinase 17b
98	hsa-miR-486-3p	81552	VOPP1	NM_001284284	vesicular, overexpressed in cancer, prosurvival protein 1
99	hsa-miR-17-5p	121512	FGD4	NM_139241	FYVE, RhoGEF and PH domain containing 4
98	hsa-miR-486-3p	138151	NACC2	NM_144653	NACC family member 2, BEN and BTB (POZ) domain containing
97	hsa-miR-9-5p	90102	PHLDB2	NM_001134438	pleckstrin homology-like domain, family B, member 2
99	hsa-miR-330-3p	5565	PRKAB2	NM_005399	protein kinase, AMP-activated, beta 2 non-catalytic subunit
99	hsa-miR-1275	399473	SPRED3	NM_001042522	sprouty-related, EVH1 domain containing 3
98	hsa-miR-374a-5p	1741	DLG3	NM_021120	discs, large homolog 3 (Drosophila)
97	hsa-miR-9-5p	26119	LDLRAP1	NM_015627	low density lipoprotein receptor adaptor protein 1
99	hsa-miR-1275	127428	TCEANC2	NM_153035	transcription elongation factor A (SII) N-terminal and central domain containing 2
99	hsa-miR-330-3p	6738	TROVE2	NM_001173524	TROVE domain family, member 2
99	hsa-miR-17-5p	23503	ZFYVE26	NM_015346	zinc finger, FYVE domain containing 26
97	hsa-miR-9-5p	55107	ANO1	NM_018043	anoctamin 1, calcium activated chloride channel
98	hsa-miR-374a-5p	23271	CAMSAP2	NM_203459	calmodulin regulated spectrin-associated protein family, member 2
99	hsa-miR-330-3p	9931	HELZ	NM_014877	helicase with zinc finger
99	hsa-miR-1275	56113	PCDHGA2	NM_018915	protocadherin gamma subfamily A, 2
99	hsa-miR-144-5p	57178	ZMIZ1	NM_020338	zinc finger, MIZ-type containing 1
97	hsa-miR-9-5p	133418	EMB	NM_198449	embigin
99	hsa-miR-144-5p	3090	HIC1	NM_001098202	hypermethylated in cancer 1
98	hsa-miR-374a-5p	4821	NKX2-2	NM_002509	NK2 homeobox 2
99	hsa-miR-30a-3p	10140	TOB1	NM_001243885	transducer of ERBB2, 1
99	hsa-miR-1275	25987	TSKU	NM_001258210	tsukushi, small leucine rich proteoglycan
97	hsa-miR-9-5p	29940	DSE	NM_013352	dermatan sulfate epimerase
99	hsa-miR-1275	92312	MEX3A	NM_001093725	mex-3 RNA binding family member A
99	hsa-miR-144-5p	54715	RBFOX1	NM_145891	RNA binding protein, fox-1 homolog (C. elegans) 1
98	hsa-miR-374a-5p	5999	RGS4	NM_001113380	regulator of G-protein signaling 4
99	hsa-miR-30a-3p	8871	SYNJ2	NM_001178088	synaptojanin 2
98	hsa-miR-374a-5p	283078	MKX	NM_001242702	mohawk homeobox
99	hsa-miR-30a-3p	4919	ROR1	NM_005012	receptor tyrosine kinase-like orphan receptor 1
99	hsa-miR-1275	117178	SSX2IP	NM_001166293	synovial sarcoma, X breakpoint 2 interacting protein
99	hsa-miR-144-5p	6877	TAF5	NM_006951	TAF5 RNA polymerase II, TATA box binding protein (TBP)-associated factor, 100kDa
97	hsa-miR-660-5p	7416	VDAC1	NM_003374	voltage-dependent anion channel 1
99	hsa-miR-30a-3p	55156	ARMC1	NM_001286702	armadillo repeat containing 1
99	hsa-miR-1275	26508	HEYL	NM_014571	hes-related family bHLH transcription factor with YRPW motif-like
97	hsa-miR-660-5p	56704	JPH1	NM_020647	junctophilin 1
98	hsa-miR-374a-5p	5638	PRRG1	NM_001173490	proline rich Gla (G-carboxyglutamic acid) 1
99	hsa-miR-191-5p	6877	TAF5	NM_006951	TAF5 RNA polymerase II, TATA box binding protein (TBP)-associated factor, 100kDa
97	hsa-miR-660-5p	158763	ARHGAP36	NM_001282607	Rho GTPase activating protein 36
98	hsa-miR-374a-5p	29028	ATAD2	NM_014109	ATPase family, AAA domain containing 2
98	hsa-miR-155-5p	571	BACH1	NM_001186	BTB and CNC homology 1, basic leucine zipper transcription factor 1
99	hsa-miR-1275	222658	KCTD20	NM_001286580	potassium channel tetramerization domain containing 20
99	hsa-miR-30a-3p	55183	RIF1	NM_001177665	RAP1 interacting factor homolog (yeast)
98	hsa-miR-374a-5p	8556	CDC14A	NM_003672	cell division cycle 14A
97	hsa-miR-660-5p	64067	NPAS3	NM_001164749	neuronal PAS domain protein 3
99	hsa-miR-1275	5315	PKM	NM_001206799	pyruvate kinase, muscle
99	hsa-miR-30a-3p	10512	SEMA3C	NM_006379	sema domain, immunoglobulin domain (Ig), short basic domain, secreted, (semaphorin) 3C
98	hsa-miR-155-5p	22834	ZNF652	NM_001145365	zinc finger protein 652
96	hsa-miR-99b-5p	84541	KBTBD8	NM_032505	kelch repeat and BTB (POZ) domain containing 8
99	hsa-miR-30a-3p	222223	KIAA1324L	NM_152748	KIAA1324-like
99	hsa-miR-1275	56112	PCDHGA3	NM_018916	protocadherin gamma subfamily A, 3
98	hsa-miR-532-5p	91137	SLC25A46	NM_138773	solute carrier family 25, member 46
98	hsa-miR-155-5p	7465	WEE1	NM_001143976	WEE1 G2 checkpoint kinase
98	hsa-miR-155-5p	359948	IRF2BP2	NM_182972	interferon regulatory factor 2 binding protein 2
96	hsa-miR-582-3p	90634	N4BP2L1	NM_052818	NEDD4 binding protein 2-like 1
99	hsa-miR-30a-3p	27253	PCDH17	NM_001040429	protocadherin 17
98	hsa-miR-532-5p	8766	RAB11A	NM_004663	RAB11A, member RAS oncogene family
99	hsa-miR-1275	23428	SLC7A8	NM_001267037	solute carrier family 7 (amino acid transporter light chain, L system), member 8
98	hsa-miR-5701	440295	GOLGA6L9	NM_198181	golgin A6 family-like 9
98	hsa-miR-155-5p	3097	HIVEP2	NM_006734	human immunodeficiency virus type I enhancer binding protein 2
99	hsa-miR-30a-3p	51247	PAIP2	NM_016480	poly(A) binding protein interacting protein 2
99	hsa-miR-1275	5454	POU3F2	NM_005604	POU class 3 homeobox 2
96	hsa-miR-582-3p	54715	RBFOX1	NM_145891	RNA binding protein, fox-1 homolog (C. elegans) 1
98	hsa-miR-5701	2263	FGFR2	NM_001144915	fibroblast growth factor receptor 2
98	hsa-miR-155-5p	3720	JARID2	NM_001267040	jumonji, AT rich interactive domain 2
99	hsa-miR-1275	56107	PCDHGA9	NM_018921	protocadherin gamma subfamily A, 9
99	hsa-miR-3614-5p	5306	PITPNA	NM_006224	phosphatidylinositol transfer protein, alpha
96	hsa-miR-582-3p	989	SEPT7	NM_001242956	septin 7
98	hsa-miR-212-3p	23592	LEMD3	NM_014319	LEM domain containing 3
99	hsa-miR-30b-5p	55631	LRRC40	NM_017768	leucine rich repeat containing 40
99	hsa-miR-1275	56108	PCDHGA7	NM_018920	protocadherin gamma subfamily A, 7
96	hsa-miR-664a-3p	5799	PTPRN2	NM_130842	protein tyrosine phosphatase, receptor type, N polypeptide 2
98	hsa-miR-5701	7447	VSNL1	NM_003385	visinin-like 1
99	hsa-miR-1275	196403	DTX3	NM_178502	deltex 3, E3 ubiquitin ligase
98	hsa-miR-5701	101927658	GOLGA6L20	NM_001282503	golgin A6 family-like 20
96	hsa-miR-664a-3p	10788	IQGAP2	NM_006633	IQ motif containing GTPase activating protein 2
98	hsa-miR-212-3p	23077	MYCBP2	NM_015057	MYC binding protein 2, E3 ubiquitin protein ligase
99	hsa-miR-30b-5p	6335	SCN9A	NM_002977	sodium channel, voltage-gated, type IX, alpha subunit
98	hsa-miR-3690	117	ADCYAP1R1	NM_001199637	adenylate cyclase activating polypeptide 1 (pituitary) receptor type I
99	hsa-miR-30b-5p	124808	CCDC43	NM_144609	coiled-coil domain containing 43
96	hsa-miR-664a-3p	254170	FBXO33	NM_203301	F-box protein 33
98	hsa-miR-212-3p	375056	MIA3	NM_198551	melanoma inhibitory activity family, member 3
99	hsa-miR-1275	56114	PCDHGA1	NM_018912	protocadherin gamma subfamily A, 1
96	hsa-miR-664a-3p	284071	C17orf104	NM_001145080	chromosome 17 open reading frame 104
98	hsa-miR-150-3p	5048	PAFAH1B1	NM_000430	platelet-activating factor acetylhydrolase 1b, regulatory subunit 1 (45kDa)
99	hsa-miR-30b-5p	5150	PDE7A	NM_002603	phosphodiesterase 7A
99	hsa-miR-1275	54715	RBFOX1	NM_145891	RNA binding protein, fox-1 homolog (C. elegans) 1
98	hsa-miR-425-5p	57630	SH3RF1	NM_020870	SH3 domain containing ring finger 1
98	hsa-miR-150-3p	9149	DYRK1B	NM_006483	dual-specificity tyrosine-(Y)-phosphorylation regulated kinase 1B
99	hsa-miR-1275	57211	GPR126	NM_198569	G protein-coupled receptor 126
99	hsa-miR-30b-5p	5305	PIP4K2A	NM_005028	phosphatidylinositol-5-phosphate 4-kinase, type II, alpha
96	hsa-miR-664a-3p	5357	PLS1	NM_001172312	plastin 1
98	hsa-miR-425-5p	729956	SHISA7	NM_001145176	shisa family member 7
97	hsa-miR-486-3p	80381	CD276	NM_001024736	CD276 molecule
96	hsa-miR-664a-3p	56888	KCMF1	NM_020122	potassium channel modulatory factor 1
98	hsa-miR-150-3p	9935	MAFB	NM_005461	v-maf avian musculoaponeurotic fibrosarcoma oncogene homolog B
99	hsa-miR-1275	56110	PCDHGA5	NM_018918	protocadherin gamma subfamily A, 5
99	hsa-miR-30b-5p	6236	RRAD	NM_004165	Ras-related associated with diabetes
97	hsa-miR-486-3p	254263	CNIH2	NM_182553	cornichon family AMPA receptor auxiliary protein 2
98	hsa-miR-150-3p	1310	COL19A1	NM_001858	collagen, type XIX, alpha 1
99	hsa-miR-1275	9708	PCDHGA8	NM_032088	protocadherin gamma subfamily A, 8
96	hsa-miR-873-3p	80055	PGAP1	NM_024989	post-GPI attachment to proteins 1
99	hsa-miR-30b-5p	219790	RTKN2	NM_145307	rhotekin 2
99	hsa-miR-1275	83636	C19orf12	NM_001031726	chromosome 19 open reading frame 12
96	hsa-miR-9-5p	54855	FAM46C	NM_017709	family with sequence similarity 46, member C
97	hsa-miR-486-3p	56924	PAK6	NM_001276717	p21 protein (Cdc42/Rac)-activated kinase 6
99	hsa-miR-30b-5p	133522	PPARGC1B	NM_001172699	peroxisome proliferator-activated receptor gamma, coactivator 1 beta
98	hsa-miR-150-3p	51673	TPPP3	NM_015964	tubulin polymerization-promoting protein family member 3
96	hsa-miR-9-5p	201725	C4orf46	NM_001008393	chromosome 4 open reading frame 46
97	hsa-miR-486-3p	84444	DOT1L	NM_032482	DOT1-like histone H3K79 methyltransferase
99	hsa-miR-30b-5p	84333	PCGF5	NM_001256549	polycomb group ring finger 5
99	hsa-miR-1275	55761	TTC17	NM_018259	tetratricopeptide repeat domain 17
98	hsa-miR-150-3p	7326	UBE2G1	NM_003342	ubiquitin-conjugating enzyme E2G 1
99	hsa-miR-30b-5p	26057	ANKRD17	NM_198889	ankyrin repeat domain 17
99	hsa-miR-1246	51307	FAM53C	NM_016605	family with sequence similarity 53, member C
98	hsa-miR-140-3p	4857	NOVA1	NM_006489	neuro-oncological ventral antigen 1
96	hsa-miR-9-5p	93166	PRDM6	NM_001136239	PR domain containing 6
97	hsa-miR-486-3p	54868	TMEM104	NM_017728	transmembrane protein 104
98	hsa-miR-140-3p	55114	ARHGAP17	NM_001006634	Rho GTPase activating protein 17
96	hsa-miR-9-5p	246175	CNOT6L	NM_144571	CCR4-NOT transcription complex, subunit 6-like
99	hsa-miR-1246	1389	CREBL2	NM_001310	cAMP responsive element binding protein-like 2
99	hsa-miR-30b-5p	55796	MBNL3	NM_001170704	muscleblind-like splicing regulator 3
97	hsa-miR-486-3p	6844	VAMP2	NM_014232	vesicle-associated membrane protein 2 (synaptobrevin 2)
97	hsa-miR-486-3p	104	ADARB1	NM_001112	adenosine deaminase, RNA-specific, B1
99	hsa-miR-1271-5p	27154	BRPF3	NM_015695	bromodomain and PHD finger containing, 3
98	hsa-miR-140-3p	57512	GPR158	NM_020752	G protein-coupled receptor 158
99	hsa-miR-30b-5p	7803	PTP4A1	NM_003463	protein tyrosine phosphatase type IVA, member 1
96	hsa-miR-9-5p	8531	YBX3	NM_001145426	Y box binding protein 3
96	hsa-miR-9-5p	147339	C18orf25	NM_145055	chromosome 18 open reading frame 25
99	hsa-miR-1271-5p	8534	CHST1	NM_003654	carbohydrate (keratan sulfate Gal-6) sulfotransferase 1
98	hsa-miR-17-5p	116931	MED12L	NM_053002	mediator complex subunit 12-like
97	hsa-miR-374a-5p	4209	MEF2D	NM_005920	myocyte enhancer factor 2D
99	hsa-miR-30b-5p	6769	STAC	NM_003149	SH3 and cysteine rich domain
98	hsa-miR-17-5p	10950	BTG3	NM_006806	BTG family, member 3
97	hsa-miR-374a-5p	858	CAV2	NM_198212	caveolin 2
99	hsa-miR-1271-5p	9486	CHST10	NM_004854	carbohydrate sulfotransferase 10
96	hsa-miR-9-5p	3916	LAMP1	NM_005561	lysosomal-associated membrane protein 1
99	hsa-miR-30b-5p	27347	STK39	NM_013233	serine threonine kinase 39
96	hsa-miR-9-5p	23431	AP4E1	NM_001252127	adaptor-related protein complex 4, epsilon 1 subunit
99	hsa-miR-30b-5p	23576	DDAH1	NM_001134445	dimethylarginine dimethylaminohydrolase 1
98	hsa-miR-17-5p	79589	RNF128	NM_024539	ring finger protein 128, E3 ubiquitin protein ligase
97	hsa-miR-374a-5p	132724	TMPRSS11B	NM_182502	transmembrane protease, serine 11B
99	hsa-miR-1271-5p	84272	YIPF4	NM_032312	Yip1 domain family, member 4
97	hsa-miR-374a-5p	134553	C5orf24	NM_152409	chromosome 5 open reading frame 24
99	hsa-miR-1271-5p	84978	FRMD5	NM_032892	FERM domain containing 5
98	hsa-miR-17-5p	79443	FYCO1	NM_024513	FYVE and coiled-coil domain containing 1
99	hsa-miR-30b-5p	7071	KLF10	NM_001032282	Kruppel-like factor 10
96	hsa-miR-9-5p	9690	UBE3C	NM_014671	ubiquitin protein ligase E3C
97	hsa-miR-374a-5p	9134	CCNE2	NM_057749	cyclin E2
98	hsa-miR-17-5p	56648	EIF5A2	NM_020390	eukaryotic translation initiation factor 5A2
99	hsa-miR-30b-5p	27436	EML4	NM_001145076	echinoderm microtubule associated protein like 4
99	hsa-miR-1271-5p	51105	PHF20L1	NM_001277196	PHD finger protein 20-like 1
96	hsa-miR-9-5p	64750	SMURF2	NM_022739	SMAD specific E3 ubiquitin protein ligase 2
98	hsa-miR-17-5p	112399	EGLN3	NM_022073	egl-9 family hypoxia-inducible factor 3
99	hsa-miR-1271-5p	51571	FAM49B	NM_016623	family with sequence similarity 49, member B
99	hsa-miR-30b-5p	647309	GMNC	NM_001146686	geminin coiled-coil domain containing
97	hsa-miR-374a-5p	4644	MYO5A	NM_001142495	myosin VA (heavy chain 12, myoxin)
96	hsa-miR-660-5p	5101	PCDH9	NM_020403	protocadherin 9
98	hsa-miR-17-5p	79598	CEP97	NM_024548	centrosomal protein 97kDa
97	hsa-miR-374a-5p	51232	CRIM1	NM_016441	cysteine rich transmembrane BMP regulator 1 (chordin-like)
95	hsa-miR-629-5p	5313	PKLR	NM_181871	pyruvate kinase, liver and RBC
99	hsa-miR-1271-5p	220963	SLC16A9	NM_194298	solute carrier family 16, member 9
99	hsa-miR-3607-3p	23318	ZCCHC11	NM_001009881	zinc finger, CCHC domain containing 11
95	hsa-miR-582-3p	8854	ALDH1A2	NM_001206897	aldehyde dehydrogenase 1 family, member A2
97	hsa-miR-374a-5p	253559	CADM2	NM_001256504	cell adhesion molecule 2
98	hsa-miR-17-5p	7048	TGFBR2	NM_001024847	transforming growth factor, beta receptor II (70/80kDa)
99	hsa-miR-1271-5p	100113407	TMEM170B	NM_001100829	transmembrane protein 170B
99	hsa-miR-3607-3p	51542	VPS54	NM_001005739	vacuolar protein sorting 54 homolog (S. cerevisiae)
99	hsa-miR-3607-3p	317	APAF1	NM_013229	apoptotic peptidase activating factor 1
97	hsa-miR-374a-5p	55701	ARHGEF40	NM_018071	Rho guanine nucleotide exchange factor (GEF) 40
95	hsa-miR-582-3p	125228	FAM210A	NM_152352	family with sequence similarity 210, member A
99	hsa-miR-1271-5p	2475	MTOR	NM_004958	mechanistic target of rapamycin (serine/threonine kinase)
98	hsa-miR-17-5p	23040	MYT1L	NM_015025	myelin transcription factor 1-like
97	hsa-miR-374a-5p	4756	NEO1	NM_001172624	neogenin 1
98	hsa-miR-17-5p	10914	PAPOLA	NM_032632	poly(A) polymerase alpha
99	hsa-miR-3607-3p	7782	SLC30A4	NM_013309	solute carrier family 30 (zinc transporter), member 4
95	hsa-miR-664a-3p	56849	TCEAL7	NM_152278	transcription elongation factor A (SII)-like 7
99	hsa-miR-1271-5p	7326	UBE2G1	NM_003342	ubiquitin-conjugating enzyme E2G 1
97	hsa-miR-374a-5p	27245	AHDC1	NM_001029882	AT hook, DNA binding motif, containing 1
99	hsa-miR-3607-3p	3344	FOXN2	NM_002158	forkhead box N2
95	hsa-miR-664a-3p	23507	LRRC8B	NM_001134476	leucine rich repeat containing 8 family, member B
99	hsa-miR-1271-5p	130612	TMEM198	NM_001005209	transmembrane protein 198
98	hsa-miR-17-5p	81839	VANGL1	NM_001172411	VANGL planar cell polarity protein 1
99	hsa-miR-3607-3p	29969	MDFIC	NM_001166345	MyoD family inhibitor domain containing
97	hsa-miR-374a-5p	55728	N4BP2	NM_018177	NEDD4 binding protein 2
98	hsa-miR-17-5p	9252	RPS6KA5	NM_004755	ribosomal protein S6 kinase, 90kDa, polypeptide 5
95	hsa-miR-664a-3p	60482	SLC5A7	NM_021815	solute carrier family 5 (sodium/choline cotransporter), member 7
99	hsa-miR-132-3p	26520	TIMM9	NM_012460	translocase of inner mitochondrial membrane 9 homolog (yeast)
95	hsa-miR-664a-3p	10396	ATP8A1	NM_006095	ATPase, aminophospholipid transporter (APLT), class I, type 8A, member 1
98	hsa-miR-17-5p	219527	LRRC55	NM_001005210	leucine rich repeat containing 55
97	hsa-miR-374a-5p	84612	PARD6B	NM_032521	par-6 family cell polarity regulator beta
99	hsa-miR-3607-3p	5789	PTPRD	NM_001171025	protein tyrosine phosphatase, receptor type, D
99	hsa-miR-132-3p	93643	TJAP1	NM_001146018	tight junction associated protein 1 (peripheral)
95	hsa-miR-664a-3p	27125	AFF4	NM_014423	AF4/FMR2 family, member 4
99	hsa-miR-132-3p	23002	DAAM1	NM_014992	dishevelled associated activator of morphogenesis 1
98	hsa-miR-17-5p	5537	PPP6C	NM_002721	protein phosphatase 6, catalytic subunit
97	hsa-miR-501-3p	26064	RAI14	NM_015577	retinoic acid induced 14
99	hsa-miR-3607-3p	81539	SLC38A1	NM_001278387	solute carrier family 38, member 1
98	hsa-miR-17-5p	23261	CAMTA1	NM_015215	calmodulin binding transcription activator 1
97	hsa-miR-501-3p	1612	DAPK1	NM_001288729	death-associated protein kinase 1
95	hsa-miR-664a-3p	9814	SFI1	NM_001258325	Sfi1 homolog, spindle assembly associated (yeast)
99	hsa-miR-132-3p	6529	SLC6A1	NM_003042	solute carrier family 6 (neurotransmitter transporter), member 1
99	hsa-miR-3607-3p	137886	UBXN2B	NM_001077619	UBX domain protein 2B
99	hsa-miR-3607-3p	9331	B4GALT6	NM_004775	UDP-Gal:betaGlcNAc beta 1,4- galactosyltransferase, polypeptide 6
95	hsa-miR-664a-3p	586	BCAT1	NM_001178093	branched chain amino-acid transaminase 1, cytosolic
97	hsa-miR-501-3p	79872	CBLL1	NM_001284291	Cbl proto-oncogene-like 1, E3 ubiquitin protein ligase
98	hsa-miR-17-5p	9575	CLOCK	NM_001267843	clock circadian regulator
99	hsa-miR-132-3p	79685	SAP30L	NM_024632	SAP30-like
97	hsa-miR-501-3p	9508	ADAMTS3	NM_014243	ADAM metallopeptidase with thrombospondin type 1 motif, 3
98	hsa-miR-17-5p	115548	FCHO2	NM_138782	FCH domain only 2
95	hsa-miR-664a-3p	5861	RAB1A	NM_004161	RAB1A, member RAS oncogene family
99	hsa-miR-3607-3p	6683	SPAST	NM_199436	spastin
99	hsa-miR-132-3p	84640	USP38	NM_032557	ubiquitin specific peptidase 38
99	hsa-miR-132-3p	57708	MIER1	NM_001278215	mesoderm induction early response 1, transcriptional regulator
97	hsa-miR-501-3p	266812	NAP1L5	NM_153757	nucleosome assembly protein 1-like 5
95	hsa-miR-664a-3p	114880	OSBPL6	NM_001201480	oxysterol binding protein-like 6
98	hsa-miR-17-5p	5638	PRRG1	NM_001173490	proline rich Gla (G-carboxyglutamic acid) 1
99	hsa-miR-3607-3p	127933	UHMK1	NM_001184763	U2AF homology motif (UHM) kinase 1
95	hsa-miR-664a-3p	51566	ARMCX3	NM_177947	armadillo repeat containing, X-linked 3
97	hsa-miR-501-3p	7812	CSDE1	NM_001242892	cold shock domain containing E1, RNA-binding
99	hsa-miR-132-3p	51320	MEX3C	NM_016626	mex-3 RNA binding family member C
99	hsa-miR-342-3p	5144	PDE4D	NM_001197222	phosphodiesterase 4D, cAMP-specific
98	hsa-miR-144-5p	23036	ZNF292	NM_015021	zinc finger protein 292
99	hsa-miR-125a-5p	2028	ENPEP	NM_001977	glutamyl aminopeptidase (aminopeptidase A)
99	hsa-miR-342-3p	3739	KCNA4	NM_002233	potassium voltage-gated channel, shaker-related subfamily, member 4
95	hsa-miR-769-5p	5562	PRKAA1	NM_206907	protein kinase, AMP-activated, alpha 1 catalytic subunit
97	hsa-miR-5701	23108	RAP1GAP2	NM_015085	RAP1 GTPase activating protein 2
98	hsa-miR-144-5p	255488	RNF144B	NM_182757	ring finger protein 144B
99	hsa-miR-125a-5p	114883	OSBPL9	NM_148904	oxysterol binding protein-like 9
97	hsa-miR-425-5p	11235	PDCD10	NM_007217	programmed cell death 10
99	hsa-miR-342-3p	55041	PLEKHB2	NM_001267065	pleckstrin homology domain containing, family B (evectins) member 2
98	hsa-miR-144-5p	8867	SYNJ1	NM_003895	synaptojanin 1
95	hsa-miR-9-5p	7739	ZNF185	NM_001178110	zinc finger protein 185 (LIM domain)
99	hsa-miR-21-3p	11215	AKAP11	NM_016248	A kinase (PRKA) anchor protein 11
95	hsa-miR-9-5p	148789	B3GALNT2	NM_152490	beta-1,3-N-acetylgalactosaminyltransferase 2
97	hsa-miR-425-5p	54629	FAM63B	NM_001040453	family with sequence similarity 63, member B
99	hsa-miR-125a-5p	114294	LACTB	NM_032857	lactamase, beta
97	hsa-miR-155-5p	56889	TM9SF3	NM_020123	transmembrane 9 superfamily member 3
95	hsa-miR-9-5p	57198	ATP8B2	NM_020452	ATPase, aminophospholipid transporter, class I, type 8B, member 2
99	hsa-miR-21-3p	862	RUNX1T1	NM_001198626	runt-related transcription factor 1; translocated to, 1 (cyclin D-related)
96	hsa-miR-486-3p	6327	SCN2B	NM_004588	sodium channel, voltage-gated, type II, beta subunit
97	hsa-miR-155-5p	94241	TP53INP1	NM_033285	tumor protein p53 inducible nuclear protein 1
99	hsa-miR-125a-5p	57688	ZSWIM6	NM_020928	zinc finger, SWIM-type containing 6
97	hsa-miR-212-3p	196528	ARID2	NM_152641	AT rich interactive domain 2 (ARID, RFX-like)
95	hsa-miR-9-5p	11167	FSTL1	NM_007085	follistatin-like 1
99	hsa-let-7e-5p	121227	LRIG3	NM_153377	leucine-rich repeats and immunoglobulin-like domains 3
99	hsa-miR-21-3p	4214	MAP3K1	NM_005921	mitogen-activated protein kinase kinase kinase 1, E3 ubiquitin protein ligase
96	hsa-miR-486-3p	54662	TBC1D13	NM_018201	TBC1 domain family, member 13
96	hsa-miR-486-3p	8506	CNTNAP1	NM_003632	contactin associated protein 1
99	hsa-let-7e-5p	2628	GATM	NM_001482	glycine amidinotransferase (L-arginine:glycine amidinotransferase)
99	hsa-miR-21-3p	65117	RSRC2	NM_023012	arginine/serine-rich coiled-coil 2
95	hsa-miR-9-5p	55974	SLC50A1	NM_001287589	solute carrier family 50 (sugar efflux transporter), member 1
97	hsa-miR-212-3p	6660	SOX5	NM_001261415	SRY (sex determining region Y)-box 5
96	hsa-miR-486-3p	8534	CHST1	NM_003654	carbohydrate (keratan sulfate Gal-6) sulfotransferase 1
99	hsa-let-7e-5p	79158	GNPTAB	NM_024312	N-acetylglucosamine-1-phosphate transferase, alpha and beta subunits
95	hsa-miR-9-5p	688	KLF5	NM_001730	Kruppel-like factor 5 (intestinal)
97	hsa-miR-212-3p	51105	PHF20L1	NM_001277196	PHD finger protein 20-like 1
99	hsa-miR-21-3p	10325	RRAGB	NM_016656	Ras-related GTP binding B
99	hsa-miR-21-3p	84248	FYTTD1	NM_001011537	forty-two-three domain containing 1
97	hsa-miR-212-3p	5927	KDM5A	NM_001042603	lysine (K)-specific demethylase 5A
95	hsa-miR-9-5p	166968	MIER3	NM_152622	mesoderm induction early response 1, family member 3
98	hsa-miR-1275	150372	NFAM1	NM_145912	NFAT activating protein with ITAM motif 1
96	hsa-miR-486-3p	388228	SBK1	NM_001024401	SH3 domain binding kinase 1
96	hsa-miR-486-3p	11016	ATF7	NM_006856	activating transcription factor 7
99	hsa-miR-21-3p	2891	GRIA2	NM_000826	glutamate receptor, ionotropic, AMPA 2
95	hsa-miR-660-5p	100302736	TMED7-TICAM2	NM_001164468	TMED7-TICAM2 readthrough
98	hsa-miR-1275	256472	TMEM151A	NM_153266	transmembrane protein 151A
97	hsa-miR-212-3p	9658	ZNF516	NM_014643	zinc finger protein 516
96	hsa-miR-486-3p	9625	AATK	NM_004920	apoptosis-associated tyrosine kinase
99	hsa-miR-21-3p	214	ALCAM	NM_001627	activated leukocyte cell adhesion molecule
98	hsa-miR-1275	2002	ELK1	NM_005229	ELK1, member of ETS oncogene family
97	hsa-miR-150-3p	6421	SFPQ	NM_005066	splicing factor proline/glutamine-rich
95	hsa-miR-660-5p	6492	SIM1	NM_005068	single-minded family bHLH transcription factor 1
94	hsa-miR-99b-5p	9956	HS3ST2	NM_006043	heparan sulfate (glucosamine) 3-O-sulfotransferase 2
98	hsa-miR-1275	57555	NLGN2	NM_020795	neuroligin 2
97	hsa-miR-150-3p	83591	THAP2	NM_031435	THAP domain containing, apoptosis associated protein 2
96	hsa-miR-486-3p	54361	WNT4	NM_030761	wingless-type MMTV integration site family, member 4
99	hsa-miR-21-3p	284695	ZNF326	NM_182976	zinc finger protein 326
94	hsa-miR-629-5p	9857	CEP350	NM_014810	centrosomal protein 350kDa
97	hsa-miR-150-3p	153222	CREBRF	NM_153607	CREB3 regulatory factor
96	hsa-miR-486-3p	4782	NFIC	NM_005597	nuclear factor I/C (CCAAT-binding transcription factor)
99	hsa-miR-21-3p	23012	STK38L	NM_015000	serine/threonine kinase 38 like
98	hsa-miR-1275	678	ZFP36L2	NM_006887	ZFP36 ring finger protein-like 2
98	hsa-miR-1275	775	CACNA1C	NM_001129842	calcium channel, voltage-dependent, L type, alpha 1C subunit
96	hsa-miR-374a-5p	90693	CCDC126	NM_138771	coiled-coil domain containing 126
97	hsa-miR-150-3p	85458	DIXDC1	NM_001037954	DIX domain containing 1
94	hsa-miR-629-5p	80314	EPC1	NM_001282391	enhancer of polycomb homolog 1 (Drosophila)
99	hsa-miR-340-5p	56704	JPH1	NM_020647	junctophilin 1
94	hsa-miR-629-5p	79872	CBLL1	NM_001284291	Cbl proto-oncogene-like 1, E3 ubiquitin protein ligase
97	hsa-miR-150-3p	57585	CRAMP1L	NM_020825	Crm, cramped-like (Drosophila)
98	hsa-miR-1275	26086	GPSM1	NM_015597	G-protein signaling modulator 1
99	hsa-miR-340-5p	253827	MSRB3	NM_198080	methionine sulfoxide reductase B3
96	hsa-miR-374a-5p	51334	PRR16	NM_016644	proline rich 16
97	hsa-miR-150-3p	8038	ADAM12	NM_001288973	ADAM metallopeptidase domain 12
98	hsa-miR-1275	1486	CTBS	NM_004388	chitobiase, di-N-acetyl-
99	hsa-miR-340-5p	1540	CYLD	NM_001042355	cylindromatosis (turban tumor syndrome)
94	hsa-miR-629-5p	5638	PRRG1	NM_001173490	proline rich Gla (G-carboxyglutamic acid) 1
96	hsa-miR-374a-5p	114798	SLITRK1	NM_052910	SLIT and NTRK-like family, member 1
98	hsa-miR-1275	84886	C1orf198	NM_001136494	chromosome 1 open reading frame 198
94	hsa-miR-582-3p	10087	COL4A3BP	NM_001130105	collagen, type IV, alpha 3 (Goodpasture antigen) binding protein
97	hsa-miR-150-3p	55667	DENND4C	NM_017925	DENN/MADD domain containing 4C
99	hsa-miR-340-5p	1781	DYNC1I2	NM_001271788	dynein, cytoplasmic 1, intermediate chain 2
96	hsa-miR-374a-5p	4952	OCRL	NM_001587	oculocerebrorenal syndrome of Lowe
99	hsa-miR-340-5p	1756	DMD	NM_004015	dystrophin
94	hsa-miR-664a-3p	51474	LIMA1	NM_001113546	LIM domain and actin binding 1
97	hsa-miR-150-3p	5991	RFX3	NM_134428	regulatory factor X, 3 (influences HLA class II expression)
98	hsa-miR-1275	6786	STIM1	NM_003156	stromal interaction molecule 1
96	hsa-miR-374a-5p	8876	VNN1	NM_004666	vanin 1
98	hsa-miR-1275	8522	GAS7	NM_201433	growth arrest-specific 7
99	hsa-miR-340-5p	3739	KCNA4	NM_002233	potassium voltage-gated channel, shaker-related subfamily, member 4
94	hsa-miR-664a-3p	54916	TMEM260	NM_017799	transmembrane protein 260
96	hsa-miR-374a-5p	7473	WNT3	NM_030753	wingless-type MMTV integration site family, member 3
97	hsa-miR-150-3p	54464	XRN1	NM_001282857	5'-3' exoribonuclease 1
99	hsa-miR-340-5p	577	BAI3	NM_001704	brain-specific angiogenesis inhibitor 3
94	hsa-miR-664a-3p	26258	BLOC1S6	NM_012388	biogenesis of lysosomal organelles complex-1, subunit 6, pallidin
96	hsa-miR-374a-5p	29035	C16orf72	NM_014117	chromosome 16 open reading frame 72
98	hsa-miR-1275	1463	NCAN	NM_004386	neurocan
97	hsa-miR-140-3p	10735	STAG2	NM_001282418	stromal antigen 2
98	hsa-miR-331-3p	389337	ARHGEF37	NM_001001669	Rho guanine nucleotide exchange factor (GEF) 37
98	hsa-miR-1275	1054	CEBPG	NM_001252296	CCAAT/enhancer binding protein (C/EBP), gamma
97	hsa-miR-140-3p	3423	IDS	NM_000202	iduronate 2-sulfatase
96	hsa-miR-374a-5p	5597	MAPK6	NM_002748	mitogen-activated protein kinase 6
94	hsa-miR-664a-3p	6239	RREB1	NM_001003699	ras responsive element binding protein 1
98	hsa-miR-1275	221895	JAZF1	NM_175061	JAZF zinc finger 1
97	hsa-miR-140-3p	5911	RAP2A	NM_021033	RAP2A, member of RAS oncogene family
96	hsa-miR-374a-5p	257160	RNF214	NM_001278249	ring finger protein 214
94	hsa-miR-664a-3p	6341	SCO1	NM_004589	SCO1 cytochrome c oxidase assembly protein
98	hsa-miR-331-3p	8482	SEMA7A	NM_001146030	semaphorin 7A, GPI membrane anchor (John Milton Hagen blood group)
98	hsa-miR-331-3p	23580	CDC42EP4	NM_012121	CDC42 effector protein (Rho GTPase binding) 4
97	hsa-miR-140-3p	1407	CRY1	NM_004075	cryptochrome circadian clock 1
94	hsa-miR-664a-3p	83594	NUDT12	NM_031438	nudix (nucleoside diphosphate linked moiety X)-type motif 12
96	hsa-miR-374a-5p	10846	PDE10A	NM_001130690	phosphodiesterase 10A
98	hsa-miR-1275	5864	RAB3A	NM_002866	RAB3A, member RAS oncogene family
97	hsa-miR-17-5p	651746	ANKRD33B	NM_001164440	ankyrin repeat domain 33B
96	hsa-miR-374a-5p	152330	CNTN4	NM_001206956	contactin 4
94	hsa-miR-664a-3p	55667	DENND4C	NM_017925	DENN/MADD domain containing 4C
98	hsa-miR-1275	10205	MPZL2	NM_005797	myelin protein zero-like 2
98	hsa-miR-331-3p	9099	USP2	NM_171997	ubiquitin specific peptidase 2
97	hsa-miR-17-5p	659	BMPR2	NM_001204	bone morphogenetic protein receptor, type II (serine/threonine kinase)
98	hsa-miR-1275	116113	FOXP4	NM_138457	forkhead box P4
96	hsa-miR-374a-5p	2783	GNB2	NM_005273	guanine nucleotide binding protein (G protein), beta polypeptide 2
94	hsa-miR-664a-3p	57670	KIAA1549	NM_020910	KIAA1549
98	hsa-miR-331-3p	5771	PTPN2	NM_002828	protein tyrosine phosphatase, non-receptor type 2
98	hsa-miR-1275	84687	PPP1R9B	NM_032595	protein phosphatase 1, regulatory subunit 9B
97	hsa-miR-17-5p	5774	PTPN3	NM_001145370	protein tyrosine phosphatase, non-receptor type 3
98	hsa-miR-21-5p	10389	SCML2	NM_006089	sex comb on midleg-like 2 (Drosophila)
96	hsa-miR-374a-5p	27327	TNRC6A	NM_014494	trinucleotide repeat containing 6A
94	hsa-miR-664a-3p	29761	USP25	NM_001283042	ubiquitin specific peptidase 25
94	hsa-miR-664a-3p	1407	CRY1	NM_004075	cryptochrome circadian clock 1
97	hsa-miR-17-5p	51555	PEX5L	NM_001256752	peroxisomal biogenesis factor 5-like
98	hsa-miR-21-5p	59338	PLEKHA1	NM_001001974	pleckstrin homology domain containing, family A (phosphoinositide binding specific) member 1
96	hsa-miR-374a-5p	639	PRDM1	NM_001198	PR domain containing 1, with ZNF domain
98	hsa-miR-1275	864	RUNX3	NM_004350	runt-related transcription factor 3
98	hsa-miR-1275	85352	KIAA1644	NM_001099294	KIAA1644
98	hsa-miR-21-5p	6304	SATB1	NM_002971	SATB homeobox 1
96	hsa-miR-374a-5p	66000	TMEM108	NM_001282865	transmembrane protein 108
97	hsa-miR-17-5p	55654	TMEM127	NM_017849	transmembrane protein 127
94	hsa-miR-664a-3p	8725	URI1	NM_003796	URI1, prefoldin-like chaperone
94	hsa-miR-664a-3p	23243	ANKRD28	NM_015199	ankyrin repeat domain 28
97	hsa-miR-17-5p	150864	FAM117B	NM_173511	family with sequence similarity 117, member B
98	hsa-miR-1275	4359	MPZ	NM_000530	myelin protein zero
96	hsa-miR-501-3p	4613	MYCN	NM_005378	v-myc avian myelocytomatosis viral oncogene neuroblastoma derived homolog
98	hsa-miR-21-5p	7045	TGFBI	NM_000358	transforming growth factor, beta-induced, 68kDa
98	hsa-miR-1275	3626	INHBC	NM_005538	inhibin, beta C
94	hsa-miR-664a-3p	282809	POC1B	NM_172240	POC1 centriolar protein B
98	hsa-miR-330-3p	23362	PSD3	NM_206909	pleckstrin and Sec7 domain containing 3
97	hsa-miR-17-5p	5744	PTHLH	NM_198966	parathyroid hormone-like hormone
96	hsa-miR-501-3p	11231	SEC63	NM_007214	SEC63 homolog (S. cerevisiae)
98	hsa-miR-330-3p	20	ABCA2	NM_212533	ATP-binding cassette, sub-family A (ABC1), member 2
97	hsa-miR-17-5p	79901	CYBRD1	NM_024843	cytochrome b reductase 1
96	hsa-miR-501-3p	2201	FBN2	NM_001999	fibrillin 2
94	hsa-miR-769-5p	5457	POU4F1	NM_006237	POU class 4 homeobox 1
98	hsa-miR-1275	9043	SPAG9	NM_001130528	sperm associated antigen 9
97	hsa-miR-17-5p	8707	B3GALT2	NM_003783	UDP-Gal:betaGlcNAc beta 1,3-galactosyltransferase, polypeptide 2
98	hsa-miR-330-3p	100532731	COMMD3-BMI1	NM_001204062	COMMD3-BMI1 readthrough
96	hsa-miR-501-3p	4741	NEFM	NM_001105541	neurofilament, medium polypeptide
98	hsa-miR-1275	10336	PCGF3	NM_006315	polycomb group ring finger 3
94	hsa-miR-873-3p	143686	SESN3	NM_144665	sestrin 3
96	hsa-miR-5701	8661	EIF3A	NM_003750	eukaryotic translation initiation factor 3, subunit A
97	hsa-miR-17-5p	23327	NEDD4L	NM_015277	neural precursor cell expressed, developmentally down-regulated 4-like, E3 ubiquitin protein ligase
98	hsa-miR-1275	152573	SHISA3	NM_001080505	shisa family member 3
94	hsa-miR-873-3p	26050	SLITRK5	NM_015567	SLIT and NTRK-like family, member 5
98	hsa-miR-330-3p	6733	SRPK2	NM_001278273	SRSF protein kinase 2
98	hsa-miR-1275	55108	BSDC1	NM_001143890	BSD domain containing 1
94	hsa-miR-873-3p	10335	MRVI1	NM_001098579	murine retrovirus integration site 1 homolog
97	hsa-miR-17-5p	6241	RRM2	NM_001034	ribonucleotide reductase M2
98	hsa-miR-330-3p	8658	TNKS	NM_003747	tankyrase, TRF1-interacting ankyrin-related ADP-ribose polymerase
96	hsa-miR-5701	27153	ZNF777	NM_015694	zinc finger protein 777
97	hsa-miR-17-5p	56946	C11orf30	NM_020193	chromosome 11 open reading frame 30
94	hsa-miR-9-5p	124808	CCDC43	NM_144609	coiled-coil domain containing 43
98	hsa-miR-1275	1850	DUSP8	NM_004420	dual specificity phosphatase 8
98	hsa-miR-330-3p	83857	TMTC1	NM_001193451	transmembrane and tetratricopeptide repeat containing 1
96	hsa-miR-3690	81603	TRIM8	NM_030912	tripartite motif containing 8
98	hsa-miR-330-3p	896	CCND3	NM_001136125	cyclin D3
94	hsa-miR-9-5p	84248	FYTTD1	NM_001011537	forty-two-three domain containing 1
98	hsa-miR-1275	440073	IQSEC3	NM_001170738	IQ motif and Sec7 domain 3
97	hsa-miR-17-5p	8482	SEMA7A	NM_001146030	semaphorin 7A, GPI membrane anchor (John Milton Hagen blood group)
96	hsa-miR-3690	23161	SNX13	NM_015132	sorting nexin 13
94	hsa-miR-9-5p	266727	MDGA1	NM_153487	MAM domain containing glycosylphosphatidylinositol anchor 1
96	hsa-miR-425-5p	5799	PTPRN2	NM_130842	protein tyrosine phosphatase, receptor type, N polypeptide 2
97	hsa-miR-17-5p	58528	RRAGD	NM_021244	Ras-related GTP binding D
98	hsa-miR-1275	23176	SEPT8	NM_015146	septin 8
98	hsa-miR-330-3p	25928	SOSTDC1	NM_015464	sclerostin domain containing 1
96	hsa-miR-425-5p	27125	AFF4	NM_014423	AF4/FMR2 family, member 4
94	hsa-miR-9-5p	8289	ARID1A	NM_006015	AT rich interactive domain 1A (SWI-like)
98	hsa-miR-1275	2036	EPB41L1	NM_001258330	erythrocyte membrane protein band 4.1-like 1
97	hsa-miR-17-5p	222537	HS3ST5	NM_153612	heparan sulfate (glucosamine) 3-O-sulfotransferase 5
98	hsa-miR-330-3p	5775	PTPN4	NM_002830	protein tyrosine phosphatase, non-receptor type 4 (megakaryocyte)
96	hsa-miR-425-5p	54880	BCOR	NM_017745	BCL6 corepressor
98	hsa-miR-1275	254065	BRWD3	NM_153252	bromodomain and WD repeat domain containing 3
97	hsa-miR-17-5p	51148	CERCAM	NM_016174	cerebral endothelial cell adhesion molecule
94	hsa-miR-9-5p	10299	MARCH6	NM_001270661	membrane-associated ring finger (C3HC4) 6, E3 ubiquitin protein ligase
98	hsa-miR-330-3p	6671	SP4	NM_003112	Sp4 transcription factor
98	hsa-miR-330-3p	64839	FBXL17	NM_001163315	F-box and leucine-rich repeat protein 17
98	hsa-miR-1275	2872	MKNK2	NM_199054	MAP kinase interacting serine/threonine kinase 2
94	hsa-miR-9-5p	6464	SHC1	NM_001202859	SHC (Src homology 2 domain containing) transforming protein 1
96	hsa-miR-425-5p	55671	SMEK1	NM_001284280	SMEK homolog 1, suppressor of mek1 (Dictyostelium)
97	hsa-miR-17-5p	339745	SPOPL	NM_001001664	speckle-type POZ protein-like
96	hsa-miR-425-5p	84168	ANTXR1	NM_032208	anthrax toxin receptor 1
98	hsa-miR-330-3p	83641	FAM107B	NM_001282699	family with sequence similarity 107, member B
94	hsa-miR-660-5p	64121	RRAGC	NM_022157	Ras-related GTP binding C
97	hsa-miR-17-5p	65124	SOWAHC	NM_023016	sosondowah ankyrin repeat domain family member C
98	hsa-miR-1275	6695	SPOCK1	NM_004598	sparc/osteonectin, cwcv and kazal-like domains proteoglycan (testican) 1
97	hsa-miR-17-5p	65977	PLEKHA3	NM_019091	pleckstrin homology domain containing, family A (phosphoinositide binding specific) member 3
96	hsa-miR-425-5p	23049	SMG1	NM_015092	SMG1 phosphatidylinositol 3-kinase-related kinase
98	hsa-miR-30a-3p	51465	UBE2J1	NM_016021	ubiquitin-conjugating enzyme E2, J1
98	hsa-miR-1271-5p	85015	USP45	NM_001080481	ubiquitin specific peptidase 45
93	hsa-miR-99b-5p	23140	ZZEF1	NM_015113	zinc finger, ZZ-type with EF-hand domain 1
98	hsa-miR-1271-5p	112	ADCY6	NM_015270	adenylate cyclase 6
96	hsa-miR-425-5p	116159	CYYR1	NM_052954	cysteine/tyrosine-rich 1
97	hsa-miR-17-5p	23143	LRCH1	NM_001164213	leucine-rich repeats and calponin homology (CH) domain containing 1
98	hsa-miR-30a-3p	26045	LRRTM2	NM_015564	leucine rich repeat transmembrane neuronal 2
93	hsa-miR-629-5p	51646	YPEL5	NM_001127400	yippee-like 5 (Drosophila)
95	hsa-miR-486-3p	10238	DCAF7	NM_005828	DDB1 and CUL4 associated factor 7
98	hsa-miR-1271-5p	11069	RAPGEF4	NM_007023	Rap guanine nucleotide exchange factor (GEF) 4
98	hsa-miR-30a-3p	6263	RYR3	NM_001243996	ryanodine receptor 3
97	hsa-miR-17-5p	7251	TSG101	NM_006292	tumor susceptibility 101
93	hsa-miR-629-5p	51441	YTHDF2	NM_016258	YTH domain family, member 2
95	hsa-miR-486-3p	114794	ELFN2	NM_052906	extracellular leucine-rich repeat and fibronectin type III domain containing 2
98	hsa-miR-1271-5p	5469	MED1	NM_004774	mediator complex subunit 1
98	hsa-miR-30a-3p	6760	SS18	NM_001007559	synovial sarcoma translocation, chromosome 18
93	hsa-miR-629-5p	51592	TRIM33	NM_015906	tripartite motif containing 33
97	hsa-miR-17-5p	54464	XRN1	NM_001282857	5'-3' exoribonuclease 1
97	hsa-miR-17-5p	51277	DNAJC27	NM_016544	DnaJ (Hsp40) homolog, subfamily C, member 27
98	hsa-miR-30a-3p	7290	HIRA	NM_003325	histone cell cycle regulator
98	hsa-miR-1271-5p	3708	ITPR1	NM_001099952	inositol 1,4,5-trisphosphate receptor, type 1
93	hsa-miR-582-3p	91694	LONRF1	NM_152271	LON peptidase N-terminal domain and ring finger 1
95	hsa-miR-486-3p	22846	VASH1	NM_014909	vasohibin 1
98	hsa-miR-30a-3p	222537	HS3ST5	NM_153612	heparan sulfate (glucosamine) 3-O-sulfotransferase 5
97	hsa-miR-191-5p	84461	NEURL4	NM_032442	neuralized E3 ubiquitin protein ligase 4
98	hsa-miR-1271-5p	8622	PDE8B	NM_001029851	phosphodiesterase 8B
93	hsa-miR-582-3p	6326	SCN2A	NM_001040143	sodium channel, voltage-gated, type II, alpha subunit
95	hsa-miR-486-3p	9605	VPS9D1	NM_004913	VPS9 domain containing 1
98	hsa-miR-30a-3p	79822	ARHGAP28	NM_001010000	Rho GTPase activating protein 28
95	hsa-miR-486-3p	57214	CEMIP	NM_018689	cell migration inducing protein, hyaluronan binding
96	hsa-miR-155-5p	79960	JADE1	NM_001287439	jade family PHD finger 1
98	hsa-miR-1271-5p	10927	SPIN1	NM_006717	spindlin 1
93	hsa-miR-664a-3p	374655	ZNF710	NM_198526	zinc finger protein 710
95	hsa-miR-486-3p	10554	AGPAT1	NM_006411	1-acylglycerol-3-phosphate O-acyltransferase 1
98	hsa-miR-30a-3p	4223	MEOX2	NM_005924	mesenchyme homeobox 2
96	hsa-miR-155-5p	5955	RCN2	NM_002902	reticulocalbin 2, EF-hand calcium binding domain
98	hsa-miR-1271-5p	30011	SH3KBP1	NM_001184960	SH3-domain kinase binding protein 1
93	hsa-miR-664a-3p	6934	TCF7L2	NM_001198528	transcription factor 7-like 2 (T-cell specific, HMG-box)
93	hsa-miR-664a-3p	116328	C8orf34	NM_001195639	chromosome 8 open reading frame 34
96	hsa-miR-155-5p	84188	FAR1	NM_032228	fatty acyl CoA reductase 1
98	hsa-miR-1271-5p	94234	FOXQ1	NM_033260	forkhead box Q1
95	hsa-miR-486-3p	5818	PVRL1	NM_002855	poliovirus receptor-related 1 (herpesvirus entry mediator C)
98	hsa-miR-30a-3p	9169	SCAF11	NM_004719	SR-related CTD-associated factor 11
96	hsa-miR-155-5p	2554	GABRA1	NM_001127645	gamma-aminobutyric acid (GABA) A receptor, alpha 1
98	hsa-miR-30a-3p	57512	GPR158	NM_020752	G protein-coupled receptor 158
95	hsa-miR-486-3p	4174	MCM5	NM_006739	minichromosome maintenance complex component 5
98	hsa-miR-1271-5p	51762	RAB8B	NM_016530	RAB8B, member RAS oncogene family
93	hsa-miR-664a-3p	340481	ZDHHC21	NM_178566	zinc finger, DHHC-type containing 21
95	hsa-miR-486-3p	254778	C8orf46	NM_152765	chromosome 8 open reading frame 46
98	hsa-miR-1271-5p	1793	DOCK1	NM_001290223	dedicator of cytokinesis 1
93	hsa-miR-664a-3p	8082	SSPN	NM_001135823	sarcospan
96	hsa-miR-212-3p	93643	TJAP1	NM_001146018	tight junction associated protein 1 (peripheral)
98	hsa-miR-30a-3p	6738	TROVE2	NM_001173524	TROVE domain family, member 2
93	hsa-miR-664a-3p	79624	C6orf211	NM_024573	chromosome 6 open reading frame 211
95	hsa-miR-486-3p	27439	CECR6	NM_031890	cat eye syndrome chromosome region, candidate 6
96	hsa-miR-212-3p	143684	FAM76B	NM_144664	family with sequence similarity 76, member B
98	hsa-miR-1271-5p	51455	REV1	NM_016316	REV1, polymerase (DNA directed)
98	hsa-miR-30a-3p	51804	SIX4	NM_017420	SIX homeobox 4
98	hsa-miR-1271-5p	1875	E2F5	NM_001083589	E2F transcription factor 5, p130-binding
95	hsa-miR-486-3p	2912	GRM2	NM_001130063	glutamate receptor, metabotropic 2
96	hsa-miR-212-3p	4670	HNRNPM	NM_005968	heterogeneous nuclear ribonucleoprotein M
98	hsa-miR-3614-5p	55023	PHIP	NM_017934	pleckstrin homology domain interacting protein
93	hsa-miR-664a-3p	55288	RHOT1	NM_001288755	ras homolog family member T1
95	hsa-miR-486-3p	53944	CSNK1G1	NM_022048	casein kinase 1, gamma 1
98	hsa-miR-30b-5p	57700	FAM160B1	NM_020940	family with sequence similarity 160, member B1
93	hsa-miR-664a-3p	9969	MED13	NM_005121	mediator complex subunit 13
96	hsa-miR-212-3p	4857	NOVA1	NM_006489	neuro-oncological ventral antigen 1
98	hsa-miR-1271-5p	6505	SLC1A1	NM_004170	solute carrier family 1 (neuronal/epithelial high affinity glutamate transporter, system Xag), member 1
98	hsa-miR-1271-5p	54467	ANKIB1	NM_019004	ankyrin repeat and IBR domain containing 1
95	hsa-miR-486-3p	162	AP1B1	NM_001127	adaptor-related protein complex 1, beta 1 subunit
93	hsa-miR-664a-3p	29940	DSE	NM_013352	dermatan sulfate epimerase
96	hsa-miR-212-3p	3776	KCNK2	NM_001017425	potassium channel, subfamily K, member 2
98	hsa-miR-30b-5p	253558	LCLAT1	NM_001002257	lysocardiolipin acyltransferase 1
93	hsa-miR-664a-3p	60494	CCDC81	NM_001156474	coiled-coil domain containing 81
98	hsa-miR-30b-5p	55718	POLR3E	NM_001258034	polymerase (RNA) III (DNA directed) polypeptide E (80kD)
96	hsa-miR-212-3p	58155	PTBP2	NM_021190	polypyrimidine tract binding protein 2
95	hsa-miR-486-3p	30011	SH3KBP1	NM_001184960	SH3-domain kinase binding protein 1
98	hsa-miR-1271-5p	6683	SPAST	NM_199436	spastin
98	hsa-miR-30b-5p	84920	ALG10	NM_032834	ALG10, alpha-1,2-glucosyltransferase
98	hsa-miR-1271-5p	577	BAI3	NM_001704	brain-specific angiogenesis inhibitor 3
93	hsa-miR-873-3p	257407	C2orf72	NM_001144994	chromosome 2 open reading frame 72
95	hsa-miR-486-3p	4884	NPTX1	NM_002522	neuronal pentraxin I
96	hsa-miR-150-3p	257397	TAB3	NM_152787	TGF-beta activated kinase 1/MAP3K7 binding protein 3
98	hsa-miR-30b-5p	1305	COL13A1	NM_080800	collagen, type XIII, alpha 1
93	hsa-miR-873-3p	1803	DPP4	NM_001935	dipeptidyl-peptidase 4
98	hsa-miR-132-3p	23592	LEMD3	NM_014319	LEM domain containing 3
95	hsa-miR-451a	130497	OSR1	NM_145260	odd-skipped related transciption factor 1
96	hsa-miR-150-3p	8622	PDE8B	NM_001029851	phosphodiesterase 8B
93	hsa-miR-873-3p	4297	KMT2A	NM_001197104	lysine (K)-specific methyltransferase 2A
98	hsa-miR-132-3p	23077	MYCBP2	NM_015057	MYC binding protein 2, E3 ubiquitin protein ligase
96	hsa-miR-150-3p	6651	SON	NM_032195	SON DNA binding protein
95	hsa-miR-374a-5p	22878	TRAPPC8	NM_014939	trafficking protein particle complex 8
98	hsa-miR-30b-5p	23613	ZMYND8	NM_012408	zinc finger, MYND-type containing 8
98	hsa-miR-30b-5p	90324	CCDC97	NM_052848	coiled-coil domain containing 97
98	hsa-miR-125a-5p	55662	HIF1AN	NM_017902	hypoxia inducible factor 1, alpha subunit inhibitor
95	hsa-miR-374a-5p	3486	IGFBP3	NM_000598	insulin-like growth factor binding protein 3
96	hsa-miR-140-3p	80760	ITIH5	NM_030569	inter-alpha-trypsin inhibitor heavy chain family, member 5
93	hsa-miR-9-5p	54916	TMEM260	NM_017799	transmembrane protein 260
98	hsa-miR-30b-5p	817	CAMK2D	NM_172127	calcium/calmodulin-dependent protein kinase II delta
96	hsa-miR-140-3p	1759	DNM1	NM_001288738	dynamin 1
93	hsa-miR-9-5p	3344	FOXN2	NM_002158	forkhead box N2
98	hsa-miR-125a-5p	2650	GCNT1	NM_001490	glucosaminyl (N-acetyl) transferase 1, core 2
95	hsa-miR-374a-5p	27097	TAF5L	NM_014409	TAF5-like RNA polymerase II, p300/CBP-associated factor (PCAF)-associated factor, 65kDa
96	hsa-miR-140-3p	254170	FBXO33	NM_203301	F-box protein 33
98	hsa-miR-30b-5p	10234	LRRC17	NM_005824	leucine rich repeat containing 17
93	hsa-miR-9-5p	64901	RANBP17	NM_022897	RAN binding protein 17
95	hsa-miR-374a-5p	403341	ZBTB34	NM_001099270	zinc finger and BTB domain containing 34
98	hsa-let-7e-5p	79692	ZNF322	NM_001242797	zinc finger protein 322
98	hsa-let-7e-5p	541565	C8orf58	NM_173686	chromosome 8 open reading frame 58
95	hsa-miR-374a-5p	9969	MED13	NM_005121	mediator complex subunit 13
93	hsa-miR-9-5p	83871	RAB34	NM_001142625	RAB34, member RAS oncogene family
96	hsa-miR-140-3p	121665	SPPL3	NM_139015	signal peptide peptidase like 3
98	hsa-miR-30b-5p	360023	ZBTB41	NM_194314	zinc finger and BTB domain containing 41
95	hsa-miR-374a-5p	18	ABAT	NM_000663	4-aminobutyrate aminotransferase
98	hsa-let-7e-5p	154	ADRB2	NM_000024	adrenoceptor beta 2, surface
98	hsa-miR-30b-5p	9140	ATG12	NM_001277783	autophagy related 12
93	hsa-miR-9-5p	84061	MAGT1	NM_032121	magnesium transporter 1
96	hsa-miR-140-3p	8613	PPAP2B	NM_003713	phosphatidic acid phosphatase type 2B
95	hsa-miR-374a-5p	285382	C3orf70	NM_001025266	chromosome 3 open reading frame 70
98	hsa-let-7e-5p	1763	DNA2	NM_001080449	DNA replication helicase/nuclease 2
98	hsa-miR-30b-5p	112574	SNX18	NM_001102575	sorting nexin 18
93	hsa-miR-9-5p	94056	SYAP1	NM_032796	synapse associated protein 1
96	hsa-miR-17-5p	79805	VASH2	NM_001136474	vasohibin 2
98	hsa-let-7e-5p	9689	BZW1	NM_014670	basic leucine zipper and W2 domains 1
96	hsa-miR-17-5p	59084	ENPP5	NM_021572	ectonucleotide pyrophosphatase/phosphodiesterase 5 (putative)
93	hsa-miR-9-5p	10797	MTHFD2	NM_006636	methylenetetrahydrofolate dehydrogenase (NADP+ dependent) 2, methenyltetrahydrofolate cyclohydrolase
98	hsa-miR-30b-5p	5534	PPP3R1	NM_000945	protein phosphatase 3, regulatory subunit B, alpha
95	hsa-miR-501-3p	57616	TSHZ3	NM_020856	teashirt zinc finger homeobox 3
98	hsa-let-7e-5p	11095	ADAMTS8	NM_007037	ADAM metallopeptidase with thrombospondin type 1 motif, 8
93	hsa-miR-9-5p	783	CACNB2	NM_201597	calcium channel, voltage-dependent, beta 2 subunit
95	hsa-miR-501-3p	1993	ELAVL2	NM_001171197	ELAV like neuron-specific RNA binding protein 2
96	hsa-miR-17-5p	128637	TBC1D20	NM_144628	TBC1 domain family, member 20
98	hsa-miR-30b-5p	57583	TMEM181	NM_020823	transmembrane protein 181
95	hsa-miR-501-3p	8139	GAN	NM_022041	gigaxonin
97	hsa-miR-1275	222698	NKAPL	NM_001007531	NFKB activating protein-like
98	hsa-miR-30b-5p	221035	REEP3	NM_001001330	receptor accessory protein 3
96	hsa-miR-17-5p	57478	USP31	NM_020718	ubiquitin specific peptidase 31
93	hsa-miR-9-5p	23038	WDTC1	NM_015023	WD and tetratricopeptide repeats 1
96	hsa-miR-17-5p	84280	BTBD10	NM_032320	BTB (POZ) domain containing 10
98	hsa-miR-30b-5p	2290	FOXG1	NM_005249	forkhead box G1
93	hsa-miR-9-5p	55010	PARPBP	NM_017915	PARP1 binding protein
95	hsa-miR-501-3p	5937	RBMS1	NM_002897	RNA binding motif, single stranded interacting protein 1
97	hsa-miR-1275	6911	TBX6	NM_004608	T-box 6
98	hsa-miR-30b-5p	2135	EXTL2	NM_001261442	exostosin-like glycosyltransferase 2
96	hsa-miR-17-5p	26018	LRIG1	NM_015541	leucine-rich repeats and immunoglobulin-like domains 1
97	hsa-miR-1275	4761	NEUROD2	NM_006160	neuronal differentiation 2
93	hsa-miR-9-5p	9706	ULK2	NM_014683	unc-51 like autophagy activating kinase 2
95	hsa-miR-501-3p	9202	ZMYM4	NM_005095	zinc finger, MYM-type 4
95	hsa-miR-532-5p	900	CCNG1	NM_199246	cyclin G1
93	hsa-miR-660-5p	30850	CDR2L	NM_014603	cerebellar degeneration-related protein 2-like
97	hsa-miR-1275	22801	ITGA11	NM_001004439	integrin, alpha 11
98	hsa-miR-30b-5p	5783	PTPN13	NM_080683	protein tyrosine phosphatase, non-receptor type 13 (APO-1/CD95 (Fas)-associated phosphatase)
96	hsa-miR-17-5p	57659	ZBTB4	NM_020899	zinc finger and BTB domain containing 4
96	hsa-miR-17-5p	147495	APCDD1	NM_153000	adenomatosis polyposis coli down-regulated 1
98	hsa-miR-30b-5p	23774	BRD1	NM_014577	bromodomain containing 1
95	hsa-miR-532-5p	10818	FRS2	NM_001278354	fibroblast growth factor receptor substrate 2
93	hsa-miR-660-5p	23383	MAU2	NM_015329	MAU2 sister chromatid cohesion factor
97	hsa-miR-1275	63876	PKNOX2	NM_022062	PBX/knotted 1 homeobox 2
98	hsa-miR-30b-5p	9134	CCNE2	NM_057749	cyclin E2
92	hsa-miR-99b-5p	2475	MTOR	NM_004958	mechanistic target of rapamycin (serine/threonine kinase)
96	hsa-miR-17-5p	344148	NCKAP5	NM_207481	NCK-associated protein 5
95	hsa-miR-532-5p	84901	NFATC2IP	NM_032815	nuclear factor of activated T-cells, cytoplasmic, calcineurin-dependent 2 interacting protein
97	hsa-miR-1275	284353	NKPD1	NM_198478	NTPase, KAP family P-loop domain containing 1
95	hsa-miR-532-5p	53616	ADAM22	NM_021722	ADAM metallopeptidase domain 22
92	hsa-miR-629-5p	29926	GMPPA	NM_013335	GDP-mannose pyrophosphorylase A
97	hsa-miR-1275	23325	KIAA1033	NM_015275	KIAA1033
98	hsa-miR-30b-5p	158358	KIAA2026	NM_001017969	KIAA2026
96	hsa-miR-17-5p	5869	RAB5B	NM_001252037	RAB5B, member RAS oncogene family
97	hsa-miR-1275	254251	LCORL	NM_001166139	ligand dependent nuclear receptor corepressor-like
95	hsa-miR-5701	4628	MYH10	NM_001256095	myosin, heavy chain 10, non-muscle
98	hsa-miR-30b-5p	5293	PIK3CD	NM_005026	phosphatidylinositol-4,5-bisphosphate 3-kinase, catalytic subunit delta
92	hsa-miR-629-5p	130507	UBR3	NM_172070	ubiquitin protein ligase E3 component n-recognin 3 (putative)
96	hsa-miR-17-5p	55293	UEVLD	NM_001040697	UEV and lactate/malate dehyrogenase domains
95	hsa-miR-3690	1859	DYRK1A	NM_001396	dual-specificity tyrosine-(Y)-phosphorylation regulated kinase 1A
96	hsa-miR-17-5p	10875	FGL2	NM_006682	fibrinogen-like 2
97	hsa-miR-1275	79815	NIPAL2	NM_024759	NIPA-like domain containing 2
98	hsa-miR-30b-5p	56977	STOX2	NM_020225	storkhead box 2
92	hsa-miR-582-3p	7292	TNFSF4	NM_003326	tumor necrosis factor (ligand) superfamily, member 4
98	hsa-miR-30b-5p	56999	ADAMTS9	NM_182920	ADAM metallopeptidase with thrombospondin type 1 motif, 9
92	hsa-miR-582-3p	56942	CMC2	NM_020188	C-x(9)-C motif containing 2
95	hsa-miR-425-5p	22887	FOXJ3	NM_001198850	forkhead box J3
97	hsa-miR-1275	23193	GANAB	NM_198334	glucosidase, alpha; neutral AB
96	hsa-miR-17-5p	2872	MKNK2	NM_199054	MAP kinase interacting serine/threonine kinase 2
96	hsa-miR-17-5p	122786	FRMD6	NM_001267047	FERM domain containing 6
95	hsa-miR-425-5p	3069	HDLBP	NM_203346	high density lipoprotein binding protein
92	hsa-miR-582-3p	140609	NEK7	NM_133494	NIMA-related kinase 7
97	hsa-miR-1275	6048	RNF5	NM_006913	ring finger protein 5, E3 ubiquitin protein ligase
98	hsa-miR-30b-5p	10802	SEC24A	NM_021982	SEC24 family member A
94	hsa-miR-486-3p	57492	ARID1B	NM_017519	AT rich interactive domain 1B (SWI1-like)
97	hsa-miR-1275	2200	FBN1	NM_000138	fibrillin 1
92	hsa-miR-664a-3p	6744	SSFA2	NM_001287505	sperm specific antigen 2
98	hsa-miR-30b-5p	7336	UBE2V2	NM_003350	ubiquitin-conjugating enzyme E2 variant 2
96	hsa-miR-17-5p	30813	VSX1	NM_014588	visual system homeobox 1
92	hsa-miR-664a-3p	55635	DEPDC1	NM_001114120	DEP domain containing 1
96	hsa-miR-17-5p	22924	MAPRE3	NM_012326	microtubule-associated protein, RP/EB family, member 3
98	hsa-miR-30b-5p	5738	PTGFRN	NM_020440	prostaglandin F2 receptor inhibitor
97	hsa-miR-1275	27316	RBMX	NM_002139	RNA binding motif protein, X-linked
94	hsa-miR-486-3p	23513	SCRIB	NM_015356	scribbled planar cell polarity protein
96	hsa-miR-17-5p	163	AP2B1	NM_001282	adaptor-related protein complex 2, beta 1 subunit
92	hsa-miR-664a-3p	597	BCL2A1	NM_004049	BCL2-related protein A1
97	hsa-miR-1275	3766	KCNJ10	NM_002241	potassium inwardly-rectifying channel, subfamily J, member 10
98	hsa-miR-30b-5p	8204	NRIP1	NM_003489	nuclear receptor interacting protein 1
94	hsa-miR-486-3p	9672	SDC3	NM_014654	syndecan 3
94	hsa-miR-486-3p	1267	CNP	NM_033133	2',3'-cyclic nucleotide 3' phosphodiesterase
97	hsa-miR-1275	9110	MTMR4	NM_004687	myotubularin related protein 4
92	hsa-miR-664a-3p	4656	MYOG	NM_002479	myogenin (myogenic factor 4)
98	hsa-miR-30b-5p	639	PRDM1	NM_001198	PR domain containing 1, with ZNF domain
96	hsa-miR-17-5p	10472	ZBTB18	NM_006352	zinc finger and BTB domain containing 18
96	hsa-miR-17-5p	342371	ATXN1L	NM_001137675	ataxin 1-like
97	hsa-miR-1275	56943	ENY2	NM_001193557	enhancer of yellow 2 homolog (Drosophila)
94	hsa-miR-486-3p	55924	FAM212B	NM_019099	family with sequence similarity 212, member B
92	hsa-miR-664a-3p	112574	SNX18	NM_001102575	sorting nexin 18
98	hsa-miR-30b-5p	57695	USP37	NM_020935	ubiquitin specific peptidase 37
92	hsa-miR-664a-3p	114905	C1QTNF7	NM_031911	C1q and tumor necrosis factor related protein 7
96	hsa-miR-17-5p	1875	E2F5	NM_001083589	E2F transcription factor 5, p130-binding
98	hsa-miR-30b-5p	2487	FRZB	NM_001463	frizzled-related protein
94	hsa-miR-486-3p	4744	NEFH	NM_021076	neurofilament, heavy polypeptide
97	hsa-miR-1275	7417	VDAC2	NM_001184783	voltage-dependent anion channel 2
97	hsa-miR-1275	57513	CASKIN2	NM_020753	CASK interacting protein 2
92	hsa-miR-664a-3p	7181	NR2C1	NM_001032287	nuclear receptor subfamily 2, group C, member 1
96	hsa-miR-17-5p	55074	OXR1	NM_001198534	oxidation resistance 1
98	hsa-miR-3607-3p	27303	RBMS3	NM_001003792	RNA binding motif, single stranded interacting protein 3
94	hsa-miR-374a-5p	7091	TLE4	NM_007005	transducin-like enhancer of split 4
94	hsa-miR-374a-5p	102	ADAM10	NM_001110	ADAM metallopeptidase domain 10
92	hsa-miR-664a-3p	54467	ANKIB1	NM_019004	ankyrin repeat and IBR domain containing 1
98	hsa-miR-3607-3p	60313	GPBP1L1	NM_021639	GC-rich promoter binding protein 1-like 1
96	hsa-miR-17-5p	9764	KIAA0513	NM_001286566	KIAA0513
97	hsa-miR-1275	79705	LRRK1	NM_024652	leucine-rich repeat kinase 1
94	hsa-miR-374a-5p	55326	AGPAT5	NM_018361	1-acylglycerol-3-phosphate O-acyltransferase 5
98	hsa-miR-3607-3p	50650	ARHGEF3	NM_001128615	Rho guanine nucleotide exchange factor (GEF) 3
92	hsa-miR-664a-3p	53942	CNTN5	NM_001243270	contactin 5
97	hsa-miR-1275	729956	SHISA7	NM_001145176	shisa family member 7
96	hsa-miR-144-5p	80818	ZNF436	NM_030634	zinc finger protein 436
96	hsa-miR-144-5p	322	APBB1	NM_001257321	amyloid beta (A4) precursor protein-binding, family B, member 1 (Fe65)
98	hsa-miR-3607-3p	114799	ESCO1	NM_052911	establishment of sister chromatid cohesion N-acetyltransferase 1
97	hsa-miR-1275	80177	MYCT1	NM_025107	myc target 1
94	hsa-miR-374a-5p	27115	PDE7B	NM_018945	phosphodiesterase 7B
92	hsa-miR-664a-3p	85463	ZC3H12C	NM_033390	zinc finger CCCH-type containing 12C
97	hsa-miR-1275	60312	AFAP1	NM_198595	actin filament associated protein 1
98	hsa-miR-3607-3p	8087	FXR1	NM_001013438	fragile X mental retardation, autosomal homolog 1
94	hsa-miR-374a-5p	27330	RPS6KA6	NM_014496	ribosomal protein S6 kinase, 90kDa, polypeptide 6
95	hsa-miR-155-5p	9655	SOCS5	NM_144949	suppressor of cytokine signaling 5
92	hsa-miR-664a-3p	29068	ZBTB44	NM_014155	zinc finger and BTB domain containing 44
98	hsa-miR-3607-3p	27436	EML4	NM_001145076	echinoderm microtubule associated protein like 4
94	hsa-miR-374a-5p	6857	SYT1	NM_005639	synaptotagmin I
95	hsa-miR-155-5p	7547	ZIC3	NM_003413	Zic family member 3
92	hsa-miR-873-3p	171017	ZNF384	NM_001135734	zinc finger protein 384
97	hsa-miR-1275	55311	ZNF444	NM_001253792	zinc finger protein 444
92	hsa-miR-9-5p	153222	CREBRF	NM_153607	CREB3 regulatory factor
95	hsa-miR-212-3p	9802	DAZAP2	NM_014764	DAZ associated protein 2
94	hsa-miR-374a-5p	5142	PDE4B	NM_002600	phosphodiesterase 4B, cAMP-specific
97	hsa-miR-1275	10424	PGRMC2	NM_006320	progesterone receptor membrane component 2
98	hsa-miR-3607-3p	23731	TMEM245	NM_032012	transmembrane protein 245
98	hsa-miR-3607-3p	54467	ANKIB1	NM_019004	ankyrin repeat and IBR domain containing 1
95	hsa-miR-150-3p	9181	ARHGEF2	NM_001162383	Rho/Rac guanine nucleotide exchange factor (GEF) 2
92	hsa-miR-9-5p	4208	MEF2C	NM_001193350	myocyte enhancer factor 2C
94	hsa-miR-374a-5p	6667	SP1	NM_003109	Sp1 transcription factor
97	hsa-miR-1275	126259	TMIGD2	NM_001169126	transmembrane and immunoglobulin domain containing 2
97	hsa-miR-1275	26507	CNNM1	NM_020348	cyclin M1
95	hsa-miR-150-3p	1859	DYRK1A	NM_001396	dual-specificity tyrosine-(Y)-phosphorylation regulated kinase 1A
98	hsa-miR-3607-3p	255520	ELMOD2	NM_153702	ELMO/CED-12 domain containing 2
94	hsa-miR-374a-5p	1647	GADD45A	NM_001199741	growth arrest and DNA-damage-inducible, alpha
92	hsa-miR-9-5p	283659	PRTG	NM_173814	protogenin
97	hsa-miR-1275	23359	FAM189A1	NM_015307	family with sequence similarity 189, member A1
94	hsa-miR-374a-5p	347731	LRRTM3	NM_178011	leucine rich repeat transmembrane neuronal 3
95	hsa-miR-150-3p	166968	MIER3	NM_152622	mesoderm induction early response 1, family member 3
98	hsa-miR-342-3p	253260	RICTOR	NM_001285440	RPTOR independent companion of MTOR, complex 2
92	hsa-miR-9-5p	55334	SLC39A9	NM_018375	solute carrier family 39, member 9
94	hsa-miR-374a-5p	1902	LPAR1	NM_001401	lysophosphatidic acid receptor 1
97	hsa-miR-1275	9572	NR1D1	NM_021724	nuclear receptor subfamily 1, group D, member 1
98	hsa-miR-342-3p	5999	RGS4	NM_001113380	regulator of G-protein signaling 4
92	hsa-miR-9-5p	54778	RNF111	NM_017610	ring finger protein 111
95	hsa-miR-140-3p	80727	TTYH3	NM_025250	tweety family member 3
97	hsa-miR-1275	57514	ARHGAP31	NM_020754	Rho GTPase activating protein 31
98	hsa-miR-21-3p	481	ATP1B1	NM_001677	ATPase, Na+/K+ transporting, beta 1 polypeptide
95	hsa-miR-140-3p	867	CBL	NM_005188	Cbl proto-oncogene, E3 ubiquitin protein ligase
92	hsa-miR-9-5p	200014	CC2D1B	NM_032449	coiled-coil and C2 domain containing 1B
94	hsa-miR-374a-5p	201931	TMEM192	NM_001100389	transmembrane protein 192
98	hsa-miR-21-3p	203228	C9orf72	NM_001256054	chromosome 9 open reading frame 72
94	hsa-miR-374a-5p	1272	CNTN1	NM_175038	contactin 1
97	hsa-miR-1275	55802	DCP1A	NM_001290204	decapping mRNA 1A
92	hsa-miR-9-5p	4641	MYO1C	NM_001080950	myosin IC
95	hsa-miR-140-3p	3275	PRMT2	NM_001286677	protein arginine methyltransferase 2
94	hsa-miR-374a-5p	2566	GABRG2	NM_198903	gamma-aminobutyric acid (GABA) A receptor, gamma 2
97	hsa-miR-1275	80207	OPA3	NM_001017989	optic atrophy 3 (autosomal recessive, with chorea and spastic paraplegia)
95	hsa-miR-140-3p	6540	SLC6A13	NM_001243392	solute carrier family 6 (neurotransmitter transporter), member 13
92	hsa-miR-9-5p	9517	SPTLC2	NM_004863	serine palmitoyltransferase, long chain base subunit 2
98	hsa-miR-21-3p	10277	UBE4B	NM_006048	ubiquitination factor E4B
98	hsa-miR-21-3p	5178	PEG3	NM_001146185	paternally expressed 3
97	hsa-miR-1275	9482	STX8	NM_004853	syntaxin 8
95	hsa-miR-140-3p	51111	SUV420H1	NM_017635	suppressor of variegation 4-20 homolog 1 (Drosophila)
94	hsa-miR-374a-5p	10915	TCERG1	NM_001040006	transcription elongation regulator 1
92	hsa-miR-9-5p	10420	TESK2	NM_007170	testis-specific kinase 2
98	hsa-miR-340-5p	1655	DDX5	NM_004396	DEAD (Asp-Glu-Ala-Asp) box helicase 5
92	hsa-miR-9-5p	2591	GALNT3	NM_004482	UDP-N-acetyl-alpha-D-galactosamine:polypeptide N-acetylgalactosaminyltransferase 3 (GalNAc-T3)
95	hsa-miR-140-3p	89853	MVB12B	NM_033446	multivesicular body subunit 12B
97	hsa-miR-1275	5733	PTGER3	NM_198715	prostaglandin E receptor 3 (subtype EP3)
94	hsa-miR-374a-5p	55773	TBC1D23	NM_018309	TBC1 domain family, member 23
97	hsa-miR-1275	960	CD44	NM_000610	CD44 molecule (Indian blood group)
92	hsa-miR-9-5p	93649	MYOCD	NM_153604	myocardin
94	hsa-miR-374a-5p	5784	PTPN14	NM_005401	protein tyrosine phosphatase, non-receptor type 14
95	hsa-miR-140-3p	22906	TRAK1	NM_001265608	trafficking protein, kinesin binding 1
98	hsa-miR-340-5p	5412	UBL3	NM_007106	ubiquitin-like 3
95	hsa-miR-140-3p	64682	ANAPC1	NM_022662	anaphase promoting complex subunit 1
94	hsa-miR-374a-5p	753	LDLRAD4	NM_001003674	low density lipoprotein receptor class A domain containing 4
98	hsa-miR-340-5p	9821	RB1CC1	NM_001083617	RB1-inducible coiled-coil 1
97	hsa-miR-1275	6546	SLC8A1	NM_001112801	solute carrier family 8 (sodium/calcium exchanger), member 1
92	hsa-miR-660-5p	57578	UNC79	NM_020818	unc-79 homolog (C. elegans)
91	hsa-miR-582-3p	55036	CCDC40	NM_017950	coiled-coil domain containing 40
95	hsa-miR-17-5p	1601	DAB2	NM_001343	Dab, mitogen-responsive phosphoprotein, homolog 2 (Drosophila)
94	hsa-miR-374a-5p	57614	KIAA1468	NM_020854	KIAA1468
98	hsa-miR-340-5p	5286	PIK3C2A	NM_002645	phosphatidylinositol-4-phosphate 3-kinase, catalytic subunit type 2 alpha
97	hsa-miR-1275	84725	PLEKHA8	NM_001197026	pleckstrin homology domain containing, family A (phosphoinositide binding specific) member 8
98	hsa-miR-340-5p	2983	GUCY1B3	NM_000857	guanylate cyclase 1, soluble, beta 3
97	hsa-miR-1275	5800	PTPRO	NM_030667	protein tyrosine phosphatase, receptor type, O
95	hsa-miR-17-5p	165324	UBXN2A	NM_181713	UBX domain protein 2A
94	hsa-miR-374a-5p	23099	ZBTB43	NM_014007	zinc finger and BTB domain containing 43
91	hsa-miR-582-3p	55279	ZNF654	NM_018293	zinc finger protein 654
98	hsa-miR-340-5p	70	ACTC1	NM_005159	actin, alpha, cardiac muscle 1
97	hsa-miR-1275	63035	BCORL1	NM_021946	BCL6 corepressor-like 1
95	hsa-miR-17-5p	23299	BICD2	NM_015250	bicaudal D homolog 2 (Drosophila)
91	hsa-miR-664a-3p	27012	KCNV1	NM_014379	potassium channel, subfamily V, member 1
94	hsa-miR-374a-5p	79739	TTLL7	NM_024686	tubulin tyrosine ligase-like family, member 7
94	hsa-miR-374a-5p	1829	DSG2	NM_001943	desmoglein 2
91	hsa-miR-664a-3p	3673	ITGA2	NM_002203	integrin, alpha 2 (CD49B, alpha 2 subunit of VLA-2 receptor)
95	hsa-miR-17-5p	57826	RAP2C	NM_001271186	RAP2C, member of RAS oncogene family
97	hsa-miR-1275	55095	SAMD4B	NM_018028	sterile alpha motif domain containing 4B
98	hsa-miR-340-5p	23414	ZFPM2	NM_012082	zinc finger protein, FOG family member 2
95	hsa-miR-17-5p	2182	ACSL4	NM_022977	acyl-CoA synthetase long-chain family member 4
97	hsa-miR-331-3p	8704	B4GALT2	NM_030587	UDP-Gal:betaGlcNAc beta 1,4- galactosyltransferase, polypeptide 2
97	hsa-miR-1246	1780	DYNC1I1	NM_001278421	dynein, cytoplasmic 1, intermediate chain 1
94	hsa-miR-501-3p	8925	HERC1	NM_003922	HECT and RLD domain containing E3 ubiquitin protein ligase family member 1
91	hsa-miR-664a-3p	55796	MBNL3	NM_001170704	muscleblind-like splicing regulator 3
94	hsa-miR-532-5p	9917	FAM20B	NM_014864	family with sequence similarity 20, member B
95	hsa-miR-17-5p	57493	HEG1	NM_020733	heart development protein with EGF-like domains 1
91	hsa-miR-664a-3p	254251	LCORL	NM_001166139	ligand dependent nuclear receptor corepressor-like
97	hsa-miR-331-3p	4302	MLLT6	NM_005937	myeloid/lymphoid or mixed-lineage leukemia (trithorax homolog, Drosophila); translocated to, 6
97	hsa-miR-1246	54407	SLC38A2	NM_018976	solute carrier family 38, member 2
97	hsa-miR-1271-5p	26060	APPL1	NM_012096	adaptor protein, phosphotyrosine interaction, PH domain and leucine zipper containing 1
91	hsa-miR-664a-3p	126731	CCSAP	NM_145257	centriole, cilia and spindle-associated protein
94	hsa-miR-532-5p	3845	KRAS	NM_004985	Kirsten rat sarcoma viral oncogene homolog
95	hsa-miR-17-5p	93166	PRDM6	NM_001136239	PR domain containing 6
97	hsa-miR-331-3p	90139	TSPAN18	NM_130783	tetraspanin 18
94	hsa-miR-5701	55843	ARHGAP15	NM_018460	Rho GTPase activating protein 15
95	hsa-miR-17-5p	246175	CNOT6L	NM_144571	CCR4-NOT transcription complex, subunit 6-like
91	hsa-miR-664a-3p	5170	PDPK1	NM_031268	3-phosphoinositide dependent protein kinase 1
97	hsa-miR-21-5p	79660	PPP1R3B	NM_024607	protein phosphatase 1, regulatory subunit 3B
97	hsa-miR-1271-5p	6863	TAC1	NM_003182	tachykinin, precursor 1
94	hsa-miR-5701	154796	AMOT	NM_133265	angiomotin
97	hsa-miR-330-3p	366	AQP9	NM_020980	aquaporin 9
91	hsa-miR-664a-3p	1073	CFL2	NM_001243645	cofilin 2 (muscle)
97	hsa-miR-1271-5p	5581	PRKCE	NM_005400	protein kinase C, epsilon
95	hsa-miR-17-5p	51128	SAR1B	NM_001033503	secretion associated, Ras related GTPase 1B
97	hsa-miR-330-3p	2641	GCG	NM_002054	glucagon
91	hsa-miR-769-5p	3614	IMPDH1	NM_000883	IMP (inosine 5'-monophosphate) dehydrogenase 1
94	hsa-miR-425-5p	90293	KLHL13	NM_001168301	kelch-like family member 13
97	hsa-miR-1271-5p	4215	MAP3K3	NM_002401	mitogen-activated protein kinase kinase kinase 3
95	hsa-miR-17-5p	25769	SLC24A2	NM_020344	solute carrier family 24 (sodium/potassium/calcium exchanger), member 2
94	hsa-miR-425-5p	988	CDC5L	NM_001253	cell division cycle 5-like
97	hsa-miR-330-3p	10087	COL4A3BP	NM_001130105	collagen, type IV, alpha 3 (Goodpasture antigen) binding protein
97	hsa-miR-1271-5p	10818	FRS2	NM_001278354	fibroblast growth factor receptor substrate 2
95	hsa-miR-17-5p	221035	REEP3	NM_001001330	receptor accessory protein 3
91	hsa-miR-769-5p	6418	SET	NM_001122821	SET nuclear oncogene
95	hsa-miR-17-5p	1869	E2F1	NM_005225	E2F transcription factor 1
97	hsa-miR-330-3p	133746	JMY	NM_152405	junction mediating and regulatory protein, p53 cofactor
91	hsa-miR-873-3p	6433	SFSWAP	NM_004592	splicing factor, suppressor of white-apricot homolog (Drosophila)
93	hsa-miR-486-3p	6573	SLC19A1	NM_001205207	solute carrier family 19 (folate transporter), member 1
97	hsa-miR-1271-5p	23013	SPEN	NM_015001	spen family transcriptional repressor
93	hsa-miR-486-3p	23466	CBX6	NM_014292	chromobox homolog 6
97	hsa-miR-330-3p	2005	ELK4	NM_001973	ELK4, ETS-domain protein (SRF accessory protein 1)
91	hsa-miR-873-3p	7182	NR2C2	NM_003298	nuclear receptor subfamily 2, group C, member 2
95	hsa-miR-17-5p	8408	ULK1	NM_003565	unc-51 like autophagy activating kinase 1
97	hsa-miR-1271-5p	11244	ZHX1	NM_001017926	zinc fingers and homeoboxes 1
91	hsa-miR-9-5p	23250	ATP11A	NM_032189	ATPase, class VI, type 11A
97	hsa-miR-330-3p	5579	PRKCB	NM_002738	protein kinase C, beta
93	hsa-miR-486-3p	6663	SOX10	NM_006941	SRY (sex determining region Y)-box 10
97	hsa-miR-1271-5p	55553	SOX6	NM_001145819	SRY (sex determining region Y)-box 6
95	hsa-miR-17-5p	10628	TXNIP	NM_006472	thioredoxin interacting protein
93	hsa-miR-486-3p	2972	BRF1	NM_001242788	BRF1, RNA polymerase III transcription initiation factor 90 kDa subunit
97	hsa-miR-1271-5p	55975	KLHL7	NM_001031710	kelch-like family member 7
95	hsa-miR-17-5p	26056	RAB11FIP5	NM_015470	RAB11 family interacting protein 5 (class I)
97	hsa-miR-330-3p	6400	SEL1L	NM_005065	sel-1 suppressor of lin-12-like (C. elegans)
91	hsa-miR-9-5p	6788	STK3	NM_006281	serine/threonine kinase 3
97	hsa-miR-132-3p	196528	ARID2	NM_152641	AT rich interactive domain 2 (ARID, RFX-like)
95	hsa-miR-17-5p	5520	PPP2R2A	NM_002717	protein phosphatase 2, regulatory subunit B, alpha
93	hsa-miR-486-3p	5829	PXN	NM_002859	paxillin
91	hsa-miR-9-5p	9819	TSC22D2	NM_014779	TSC22 domain family, member 2
97	hsa-miR-330-3p	23001	WDFY3	NM_014991	WD repeat and FYVE domain containing 3
91	hsa-miR-9-5p	64225	ATL2	NM_001135673	atlastin GTPase 2
97	hsa-miR-330-3p	83690	CRISPLD1	NM_031461	cysteine-rich secretory protein LCCL domain containing 1
93	hsa-miR-486-3p	149420	PDIK1L	NM_001243532	PDLIM1 interacting kinase 1 like
95	hsa-miR-17-5p	9120	SLC16A6	NM_001174166	solute carrier family 16, member 6
97	hsa-miR-132-3p	6660	SOX5	NM_001261415	SRY (sex determining region Y)-box 5
93	hsa-miR-486-3p	55719	FAM178A	NM_018121	family with sequence similarity 178, member A
91	hsa-miR-9-5p	8898	MTMR2	NM_001243571	myotubularin related protein 2
95	hsa-miR-17-5p	26960	NBEA	NM_015678	neurobeachin
97	hsa-miR-132-3p	51105	PHF20L1	NM_001277196	PHD finger protein 20-like 1
97	hsa-miR-330-3p	5629	PROX1	NM_002763	prospero homeobox 1
95	hsa-miR-144-5p	528	ATP6V1C1	NM_001695	ATPase, H+ transporting, lysosomal 42kDa, V1 subunit C1
93	hsa-miR-486-3p	5049	PAFAH1B2	NM_002572	platelet-activating factor acetylhydrolase 1b, catalytic subunit 2 (30kDa)
97	hsa-miR-330-3p	122060	SLAIN1	NM_144595	SLAIN motif family, member 1
91	hsa-miR-9-5p	7045	TGFBI	NM_000358	transforming growth factor, beta-induced, 68kDa
97	hsa-miR-132-3p	9658	ZNF516	NM_014643	zinc finger protein 516
97	hsa-miR-125a-5p	57406	ABHD6	NM_020676	abhydrolase domain containing 6
91	hsa-miR-9-5p	57805	CCAR2	NM_021174	cell cycle and apoptosis regulator 2
95	hsa-miR-144-5p	23196	FAM120A	NM_001286724	family with sequence similarity 120A
93	hsa-miR-486-3p	2760	GM2A	NM_001167607	GM2 ganglioside activator
97	hsa-miR-330-3p	64799	IQCH	NM_001284347	IQ motif containing H
95	hsa-miR-191-5p	9331	B4GALT6	NM_004775	UDP-Gal:betaGlcNAc beta 1,4- galactosyltransferase, polypeptide 6
91	hsa-miR-9-5p	3770	KCNJ14	NM_013348	potassium inwardly-rectifying channel, subfamily J, member 14
97	hsa-miR-330-3p	55920	RCC2	NM_001136204	regulator of chromosome condensation 2
93	hsa-miR-486-3p	23315	SLC9A8	NM_001260491	solute carrier family 9, subfamily A (NHE8, cation proton antiporter 8), member 8
97	hsa-miR-125a-5p	90627	STARD13	NM_052851	StAR-related lipid transfer (START) domain containing 13
91	hsa-miR-9-5p	1386	ATF2	NM_001256090	activating transcription factor 2
94	hsa-miR-155-5p	1436	CSF1R	NM_005211	colony stimulating factor 1 receptor
93	hsa-miR-486-3p	26999	CYFIP2	NM_001037332	cytoplasmic FMR1 interacting protein 2
97	hsa-miR-330-3p	23167	EFR3A	NM_015137	EFR3 homolog A (S. cerevisiae)
97	hsa-miR-125a-5p	113829	SLC35A4	NM_080670	solute carrier family 35, member A4
97	hsa-miR-330-3p	9073	CLDN8	NM_199328	claudin 8
93	hsa-miR-486-3p	196403	DTX3	NM_178502	deltex 3, E3 ubiquitin ligase
91	hsa-miR-9-5p	2494	NR5A2	NM_001276464	nuclear receptor subfamily 5, group A, member 2
97	hsa-miR-125a-5p	10507	SEMA4D	NM_006378	sema domain, immunoglobulin domain (Ig), transmembrane domain (TM) and short cytoplasmic domain, (semaphorin) 4D
94	hsa-miR-155-5p	9037	SEMA5A	NM_003966	sema domain, seven thrombospondin repeats (type 1 and type 1-like), transmembrane domain (TM) and short cytoplasmic domain, (semaphorin) 5A
94	hsa-miR-155-5p	196528	ARID2	NM_152641	AT rich interactive domain 2 (ARID, RFX-like)
93	hsa-miR-374a-5p	11320	MGAT4A	NM_012214	mannosyl (alpha-1,3-)-glycoprotein beta-1,4-N-acetylglucosaminyltransferase, isozyme A
97	hsa-miR-330-3p	23024	PDZRN3	NM_015009	PDZ domain containing ring finger 3
91	hsa-miR-9-5p	29957	SLC25A24	NM_013386	solute carrier family 25 (mitochondrial carrier; phosphate carrier), member 24
97	hsa-miR-125a-5p	55334	SLC39A9	NM_018375	solute carrier family 39, member 9
94	hsa-miR-155-5p	342371	ATXN1L	NM_001137675	ataxin 1-like
93	hsa-miR-374a-5p	283450	HECTD4	NM_001109662	HECT domain containing E3 ubiquitin protein ligase 4
91	hsa-miR-660-5p	22998	LIMCH1	NM_014988	LIM and calponin homology domains 1
97	hsa-miR-330-3p	166968	MIER3	NM_152622	mesoderm induction early response 1, family member 3
97	hsa-miR-125a-5p	55671	SMEK1	NM_001284280	SMEK homolog 1, suppressor of mek1 (Dictyostelium)
97	hsa-miR-330-3p	56951	C5orf15	NM_020199	chromosome 5 open reading frame 15
91	hsa-miR-660-5p	204851	HIPK1	NM_198269	homeodomain interacting protein kinase 1
97	hsa-miR-125a-5p	51124	IER3IP1	NM_016097	immediate early response 3 interacting protein 1
94	hsa-miR-155-5p	6197	RPS6KA3	NM_004586	ribosomal protein S6 kinase, 90kDa, polypeptide 3
93	hsa-miR-374a-5p	339745	SPOPL	NM_001001664	speckle-type POZ protein-like
94	hsa-miR-155-5p	57579	FAM135A	NM_020819	family with sequence similarity 135, member A
90	hsa-miR-99b-5p	4154	MBNL1	NM_207293	muscleblind-like splicing regulator 1
97	hsa-miR-30a-3p	116931	MED12L	NM_053002	mediator complex subunit 12-like
93	hsa-miR-374a-5p	81832	NETO1	NM_138999	neuropilin (NRP) and tolloid (TLL)-like 1
97	hsa-miR-125a-5p	80896	NPL	NM_030769	N-acetylneuraminate pyruvate lyase (dihydrodipicolinate synthase)
97	hsa-miR-30a-3p	10000	AKT3	NM_005465	v-akt murine thymoma viral oncogene homolog 3
97	hsa-miR-132-5p	153572	IRX2	NM_001134222	iroquois homeobox 2
90	hsa-miR-629-5p	5495	PPM1B	NM_177969	protein phosphatase, Mg2+/Mn2+ dependent, 1B
94	hsa-miR-155-5p	23118	TAB2	NM_015093	TGF-beta activated kinase 1/MAP3K7 binding protein 2
93	hsa-miR-374a-5p	23731	TMEM245	NM_032012	transmembrane protein 245
93	hsa-miR-374a-5p	114818	KLHL29	NM_052920	kelch-like family member 29
94	hsa-miR-212-3p	5921	RASA1	NM_022650	RAS p21 protein activator (GTPase activating protein) 1
90	hsa-miR-629-5p	29888	STRN4	NM_013403	striatin, calmodulin binding protein 4
97	hsa-miR-30a-3p	55773	TBC1D23	NM_018309	TBC1 domain family, member 23
97	hsa-let-7e-5p	7113	TMPRSS2	NM_005656	transmembrane protease, serine 2
90	hsa-miR-582-3p	10987	COPS5	NM_006837	COP9 signalosome subunit 5
97	hsa-let-7e-5p	9543	IGDCC3	NM_004884	immunoglobulin superfamily, DCC subclass, member 3
93	hsa-miR-374a-5p	29967	LRP12	NM_013437	low density lipoprotein receptor-related protein 12
94	hsa-miR-193a-5p	56134	PCDHAC2	NM_018899	protocadherin alpha subfamily C, 2
97	hsa-miR-30a-3p	51111	SUV420H1	NM_017635	suppressor of variegation 4-20 homolog 1 (Drosophila)
97	hsa-miR-30a-3p	81035	COLEC12	NM_130386	collectin sub-family member 12
97	hsa-let-7e-5p	10201	NME6	NM_005793	NME/NM23 nucleoside diphosphate kinase 6
94	hsa-miR-150-3p	160760	PPTC7	NM_139283	PTC7 protein phosphatase homolog (S. cerevisiae)
93	hsa-miR-374a-5p	6875	TAF4B	NM_005640	TAF4b RNA polymerase II, TATA box binding protein (TBP)-associated factor, 105kDa
90	hsa-miR-582-3p	7468	WHSC1	NM_133331	Wolf-Hirschhorn syndrome candidate 1
93	hsa-miR-374a-5p	1040	CDS1	NM_001263	CDP-diacylglycerol synthase (phosphatidate cytidylyltransferase) 1
94	hsa-miR-150-3p	1297	COL9A1	NM_001851	collagen, type IX, alpha 1
90	hsa-miR-582-3p	55068	ENOX1	NM_001127615	ecto-NOX disulfide-thiol exchanger 1
97	hsa-let-7e-5p	9654	TTLL4	NM_014640	tubulin tyrosine ligase-like family, member 4
97	hsa-miR-30a-3p	23358	USP24	NM_015306	ubiquitin specific peptidase 24
93	hsa-miR-374a-5p	140458	ASB5	NM_080874	ankyrin repeat and SOCS box containing 5
96	hsa-miR-1275	3906	LALBA	NM_002289	lactalbumin, alpha-
97	hsa-miR-30a-3p	9926	LPGAT1	NM_014873	lysophosphatidylglycerol acyltransferase 1
94	hsa-miR-150-3p	9890	LPPR4	NM_001166252	lipid phosphate phosphatase-related protein type 4
90	hsa-miR-582-3p	10492	SYNCRIP	NM_001159675	synaptotagmin binding, cytoplasmic RNA interacting protein
96	hsa-miR-1275	130940	CCDC148	NM_138803	coiled-coil domain containing 148
93	hsa-miR-374a-5p	2531	KDSR	NM_002035	3-ketodihydrosphingosine reductase
90	hsa-miR-664a-3p	64844	MARCH7	NM_022826	membrane-associated ring finger (C3HC4) 7, E3 ubiquitin protein ligase
97	hsa-miR-30a-3p	5529	PPP2R5E	NM_001282180	protein phosphatase 2, regulatory subunit B', epsilon isoform
94	hsa-miR-150-3p	54521	WDR44	NM_001184965	WD repeat domain 44
96	hsa-miR-1275	844	CASQ1	NM_001231	calsequestrin 1 (fast-twitch, skeletal muscle)
94	hsa-miR-140-3p	988	CDC5L	NM_001253	cell division cycle 5-like
90	hsa-miR-664a-3p	2568	GABRP	NM_014211	gamma-aminobutyric acid (GABA) A receptor, pi
97	hsa-miR-30a-3p	23143	LRCH1	NM_001164213	leucine-rich repeats and calponin homology (CH) domain containing 1
93	hsa-miR-374a-5p	23515	MORC3	NM_015358	MORC family CW-type zinc finger 3
90	hsa-miR-664a-3p	10527	IPO7	NM_006391	importin 7
97	hsa-miR-30a-3p	57532	NUFIP2	NM_020772	nuclear fragile X mental retardation protein interacting protein 2
94	hsa-miR-140-3p	5100	PCDH8	NM_002590	protocadherin 8
96	hsa-miR-1275	9375	TM9SF2	NM_004800	transmembrane 9 superfamily member 2
93	hsa-miR-374a-5p	7690	ZNF131	NM_003432	zinc finger protein 131
97	hsa-miR-30a-3p	5926	ARID4A	NM_023001	AT rich interactive domain 4A (RBP1-like)
90	hsa-miR-664a-3p	1592	CYP26A1	NM_000783	cytochrome P450, family 26, subfamily A, polypeptide 1
94	hsa-miR-140-3p	54491	FAM105A	NM_019018	family with sequence similarity 105, member A
93	hsa-miR-374a-5p	2554	GABRA1	NM_001127645	gamma-aminobutyric acid (GABA) A receptor, alpha 1
96	hsa-miR-1275	5342	PLGLB2	NM_002665	plasminogen-like B2
97	hsa-miR-3614-5p	27436	EML4	NM_001145076	echinoderm microtubule associated protein like 4
93	hsa-miR-501-3p	25948	KBTBD2	NM_015483	kelch repeat and BTB (POZ) domain containing 2
94	hsa-miR-140-3p	4082	MARCKS	NM_002356	myristoylated alanine-rich protein kinase C substrate
96	hsa-miR-1275	103910	MYL12B	NM_001144944	myosin, light chain 12B, regulatory
90	hsa-miR-664a-3p	54665	RSBN1	NM_018364	round spermatid basic protein 1
96	hsa-miR-1275	27329	ANGPTL3	NM_014495	angiopoietin-like 3
97	hsa-miR-30b-5p	3655	ITGA6	NM_000210	integrin, alpha 6
90	hsa-miR-664a-3p	57631	LRCH2	NM_020871	leucine-rich repeats and calponin homology (CH) domain containing 2
94	hsa-miR-184	51092	SIDT2	NM_001040455	SID1 transmembrane family, member 2
93	hsa-miR-501-3p	11013	TMSB15A	NM_021992	thymosin beta 15a
90	hsa-miR-769-5p	23274	CLEC16A	NM_015226	C-type lectin domain family 16, member A
96	hsa-miR-1275	7044	LEFTY2	NM_001172425	left-right determination factor 2
97	hsa-miR-30b-5p	55209	SETD5	NM_001080517	SET domain containing 5
93	hsa-miR-501-3p	6428	SRSF3	NM_003017	serine/arginine-rich splicing factor 3
94	hsa-miR-17-5p	64854	USP46	NM_001286767	ubiquitin specific peptidase 46
96	hsa-miR-1275	22993	HMGXB3	NM_014983	HMG box domain containing 3
94	hsa-miR-17-5p	260425	MAGI3	NM_001142782	membrane associated guanylate kinase, WW and PDZ domain containing 3
93	hsa-miR-501-3p	5529	PPP2R5E	NM_001282180	protein phosphatase 2, regulatory subunit B', epsilon isoform
97	hsa-miR-30b-5p	9990	SLC12A6	NM_001042497	solute carrier family 12 (potassium/chloride transporter), member 6
90	hsa-miR-873-3p	7529	YWHAB	NM_139323	tyrosine 3-monooxygenase/tryptophan 5-monooxygenase activation protein, beta
90	hsa-miR-9-5p	93986	FOXP2	NM_148898	forkhead box P2
96	hsa-miR-1275	283455	KSR2	NM_173598	kinase suppressor of ras 2
97	hsa-miR-30b-5p	51633	OTUD6B	NM_001286745	OTU domain containing 6B
94	hsa-miR-17-5p	23328	SASH1	NM_015278	SAM and SH3 domain containing 1
93	hsa-miR-501-3p	10512	SEMA3C	NM_006379	sema domain, immunoglobulin domain (Ig), short basic domain, secreted, (semaphorin) 3C
96	hsa-miR-1275	83643	CCDC3	NM_001282658	coiled-coil domain containing 3
90	hsa-miR-9-5p	85406	DNAJC14	NM_032364	DnaJ (Hsp40) homolog, subfamily C, member 14
94	hsa-miR-17-5p	51752	ERAP1	NM_016442	endoplasmic reticulum aminopeptidase 1
93	hsa-miR-501-3p	85463	ZC3H12C	NM_033390	zinc finger CCCH-type containing 12C
97	hsa-miR-30b-5p	84937	ZNRF1	NM_032268	zinc and ring finger 1, E3 ubiquitin protein ligase
90	hsa-miR-9-5p	8546	AP3B1	NM_003664	adaptor-related protein complex 3, beta 1 subunit
96	hsa-miR-1275	4084	MXD1	NM_001202514	MAX dimerization protein 1
97	hsa-miR-30b-5p	57718	PPP4R4	NM_058237	protein phosphatase 4, regulatory subunit 4
94	hsa-miR-17-5p	80351	TNKS2	NM_025235	tankyrase, TRF1-interacting ankyrin-related ADP-ribose polymerase 2
93	hsa-miR-5701	25946	ZNF385A	NM_001290004	zinc finger protein 385A
96	hsa-miR-1275	6367	CCL22	NM_002990	chemokine (C-C motif) ligand 22
93	hsa-miR-5701	199870	FAM76A	NM_152660	family with sequence similarity 76, member A
94	hsa-miR-17-5p	3909	LAMA3	NM_001127718	laminin, alpha 3
90	hsa-miR-9-5p	84333	PCGF5	NM_001256549	polycomb group ring finger 5
97	hsa-miR-30b-5p	6323	SCN1A	NM_006920	sodium channel, voltage-gated, type I, alpha subunit
96	hsa-miR-1275	7461	CLIP2	NM_032421	CAP-GLY domain containing linker protein 2
94	hsa-miR-17-5p	2115	ETV1	NM_001163150	ets variant 1
90	hsa-miR-9-5p	90780	PYGO2	NM_138300	pygopus family PHD finger 2
93	hsa-miR-5701	5268	SERPINB5	NM_002639	serpin peptidase inhibitor, clade B (ovalbumin), member 5
97	hsa-miR-30b-5p	79739	TTLL7	NM_024686	tubulin tyrosine ligase-like family, member 7
96	hsa-miR-1275	84929	FIBCD1	NM_001145106	fibrinogen C domain containing 1
97	hsa-miR-30b-5p	120892	LRRK2	NM_198578	leucine-rich repeat kinase 2
93	hsa-miR-3690	22877	MLXIP	NM_014938	MLX interacting protein
94	hsa-miR-17-5p	65997	RASL11B	NM_023940	RAS-like, family 11, member B
90	hsa-miR-9-5p	23433	RHOQ	NM_012249	ras homolog family member Q
92	hsa-miR-486-3p	8728	ADAM19	NM_033274	ADAM metallopeptidase domain 19
96	hsa-miR-1275	408	ARRB1	NM_004041	arrestin, beta 1
90	hsa-miR-9-5p	23463	ICMT	NM_012405	isoprenylcysteine carboxyl methyltransferase
94	hsa-miR-17-5p	28512	NKIRAS1	NM_020345	NFKB inhibitor interacting Ras-like 1
97	hsa-miR-30b-5p	57507	ZNF608	NM_020747	zinc finger protein 608
97	hsa-miR-30b-5p	2891	GRIA2	NM_000826	glutamate receptor, ionotropic, AMPA 2
90	hsa-miR-9-5p	286343	LURAP1L	NM_203403	leucine rich adaptor protein 1-like
96	hsa-miR-1275	5818	PVRL1	NM_002855	poliovirus receptor-related 1 (herpesvirus entry mediator C)
94	hsa-miR-17-5p	6045	RNF2	NM_007212	ring finger protein 2
92	hsa-miR-486-3p	129303	TMEM150A	NM_001031738	transmembrane protein 150A
92	hsa-miR-486-3p	90324	CCDC97	NM_052848	coiled-coil domain containing 97
97	hsa-miR-30b-5p	54813	KLHL28	NM_017658	kelch-like family member 28
96	hsa-miR-1275	8682	PEA15	NM_003768	phosphoprotein enriched in astrocytes 15
90	hsa-miR-9-5p	639	PRDM1	NM_001198	PR domain containing 1, with ZNF domain
94	hsa-miR-17-5p	9322	TRIP10	NM_004240	thyroid hormone receptor interactor 10
97	hsa-miR-30b-5p	10060	ABCC9	NM_020297	ATP-binding cassette, sub-family C (CFTR/MRP), member 9
96	hsa-miR-1275	1173	AP2M1	NM_001025205	adaptor-related protein complex 2, mu 1 subunit
92	hsa-miR-486-3p	8642	DCHS1	NM_003737	dachsous cadherin-related 1
90	hsa-miR-9-5p	139221	MUM1L1	NM_001171020	melanoma associated antigen (mutated) 1-like 1
94	hsa-miR-17-5p	51199	NIN	NM_182944	ninein (GSK3B interacting protein)
94	hsa-miR-17-5p	84312	BRMS1L	NM_032352	breast cancer metastasis-suppressor 1-like
96	hsa-miR-1275	9815	GIT2	NM_001135213	G protein-coupled receptor kinase interacting ArfGAP 2
90	hsa-miR-660-5p	3192	HNRNPU	NM_004501	heterogeneous nuclear ribonucleoprotein U (scaffold attachment factor A)
92	hsa-miR-486-3p	11078	TRIOBP	NM_138632	TRIO and F-actin binding protein
97	hsa-miR-30b-5p	253943	YTHDF3	NM_001277813	YTH domain family, member 3
94	hsa-miR-17-5p	26523	AGO1	NM_012199	argonaute RISC catalytic component 1
97	hsa-miR-3607-3p	80205	CHD9	NM_025134	chromodomain helicase DNA binding protein 9
90	hsa-miR-660-5p	5611	DNAJC3	NM_006260	DnaJ (Hsp40) homolog, subfamily C, member 3
96	hsa-miR-1275	3171	FOXA3	NM_004497	forkhead box A3
92	hsa-miR-486-3p	6938	TCF12	NM_207037	transcription factor 12
94	hsa-miR-17-5p	1844	DUSP2	NM_004418	dual specificity phosphatase 2
92	hsa-miR-486-3p	53826	FXYD6	NM_001164837	FXYD domain containing ion transport regulator 6
96	hsa-miR-1275	26468	LHX6	NM_199160	LIM homeobox 6
97	hsa-miR-3607-3p	23531	MMD	NM_012329	monocyte to macrophage differentiation-associated
90	hsa-miR-660-5p	118980	SFXN2	NM_178858	sideroflexin 2
96	hsa-miR-1275	1523	CUX1	NM_181552	cut-like homeobox 1
94	hsa-miR-17-5p	54665	RSBN1	NM_018364	round spermatid basic protein 1
89	hsa-miR-629-5p	5250	SLC25A3	NM_005888	solute carrier family 25 (mitochondrial carrier; phosphate carrier), member 3
97	hsa-miR-3607-3p	11244	ZHX1	NM_001017926	zinc fingers and homeoboxes 1
92	hsa-miR-486-3p	57473	ZNF512B	NM_020713	zinc finger protein 512B
92	hsa-miR-486-3p	10814	CPLX2	NM_001008220	complexin 2
97	hsa-miR-3607-3p	10335	MRVI1	NM_001098579	murine retrovirus integration site 1 homolog
96	hsa-miR-1275	285498	RNF212	NM_001131034	ring finger protein 212
89	hsa-miR-582-3p	56916	SMARCAD1	NM_001128430	SWI/SNF-related, matrix-associated actin-dependent regulator of chromatin, subfamily a, containing DEAD/H box 1
94	hsa-miR-17-5p	23358	USP24	NM_015306	ubiquitin specific peptidase 24
89	hsa-miR-582-3p	55860	ACTR10	NM_018477	actin-related protein 10 homolog (S. cerevisiae)
96	hsa-miR-1275	1906	EDN1	NM_001168319	endothelin 1
94	hsa-miR-17-5p	23272	FAM208A	NM_015224	family with sequence similarity 208, member A
97	hsa-miR-3607-3p	64778	FNDC3B	NM_022763	fibronectin type III domain containing 3B
92	hsa-miR-486-3p	55670	PEX26	NM_017929	peroxisomal biogenesis factor 26
89	hsa-miR-664a-3p	152404	IGSF11	NM_001015887	immunoglobulin superfamily, member 11
97	hsa-miR-3607-3p	25836	NIPBL	NM_133433	Nipped-B homolog (Drosophila)
92	hsa-miR-486-3p	494470	RNF165	NM_152470	ring finger protein 165
96	hsa-miR-1275	222663	SCUBE3	NM_152753	signal peptide, CUB domain, EGF-like 3
94	hsa-miR-17-5p	9644	SH3PXD2A	NM_014631	SH3 and PX domains 2A
92	hsa-miR-486-3p	863	CBFA2T3	NM_175931	core-binding factor, runt domain, alpha subunit 2; translocated to, 3
96	hsa-miR-1275	5010	CLDN11	NM_001185056	claudin 11
97	hsa-miR-3607-3p	5326	PLAGL2	NM_002657	pleiomorphic adenoma gene-like 2
94	hsa-miR-17-5p	51655	RASD1	NM_016084	RAS, dexamethasone-induced 1
89	hsa-miR-664a-3p	79939	SLC35E1	NM_024881	solute carrier family 35, member E1
89	hsa-miR-664a-3p	113	ADCY7	NM_001114	adenylate cyclase 7
97	hsa-miR-342-3p	2033	EP300	NM_001429	E1A binding protein p300
96	hsa-miR-1275	55346	TCP11L1	NM_001145541	t-complex 11, testis-specific-like 1
92	hsa-miR-486-3p	80149	ZC3H12A	NM_025079	zinc finger CCCH-type containing 12A
94	hsa-miR-17-5p	51114	ZDHHC9	NM_016032	zinc finger, DHHC-type containing 9
97	hsa-miR-342-3p	2182	ACSL4	NM_022977	acyl-CoA synthetase long-chain family member 4
89	hsa-miR-664a-3p	84188	FAR1	NM_032228	fatty acyl CoA reductase 1
94	hsa-miR-17-5p	5090	PBX3	NM_006195	pre-B-cell leukemia homeobox 3
96	hsa-miR-1275	5343	PLGLB1	NM_001032392	plasminogen-like B1
92	hsa-miR-486-3p	6272	SORT1	NM_001205228	sortilin 1
96	hsa-miR-1275	164	AP1G1	NM_001030007	adaptor-related protein complex 1, gamma 1 subunit
94	hsa-miR-17-5p	9757	KMT2B	NM_014727	lysine (K)-specific methyltransferase 2B
92	hsa-miR-451a	51320	MEX3C	NM_016626	mex-3 RNA binding family member C
97	hsa-miR-342-3p	93621	MRFAP1	NM_033296	Morf4 family associated protein 1
89	hsa-miR-664a-3p	57045	TWSG1	NM_020648	twisted gastrulation BMP signaling modulator 1
94	hsa-miR-17-5p	3037	HAS2	NM_005328	hyaluronan synthase 2
97	hsa-miR-21-3p	57608	KIAA1462	NM_020848	KIAA1462
89	hsa-miR-664a-3p	25758	KIAA1549L	NM_012194	KIAA1549-like
92	hsa-miR-374a-5p	4836	NMT1	NM_021079	N-myristoyltransferase 1
96	hsa-miR-1246	219790	RTKN2	NM_145307	rhotekin 2
89	hsa-miR-664a-3p	55207	ARL8B	NM_018184	ADP-ribosylation factor-like 8B
92	hsa-miR-374a-5p	4323	MMP14	NM_004995	matrix metallopeptidase 14 (membrane-inserted)
94	hsa-miR-17-5p	5978	REST	NM_001193508	RE1-silencing transcription factor
96	hsa-miR-1271-5p	9467	SH3BP5	NM_001018009	SH3-domain binding protein 5 (BTK-associated)
97	hsa-miR-21-3p	57465	TBC1D24	NM_020705	TBC1 domain family, member 24
92	hsa-miR-374a-5p	56853	CELF4	NM_001025089	CUGBP, Elav-like family member 4
89	hsa-miR-664a-3p	53344	CHIC1	NM_001039840	cysteine-rich hydrophobic domain 1
96	hsa-miR-1271-5p	84376	HOOK3	NM_032410	hook microtubule-tethering protein 3
94	hsa-miR-17-5p	4297	KMT2A	NM_001197104	lysine (K)-specific methyltransferase 2A
97	hsa-miR-21-3p	11235	PDCD10	NM_007217	programmed cell death 10
96	hsa-miR-1271-5p	395	ARHGAP6	NM_013427	Rho GTPase activating protein 6
89	hsa-miR-664a-3p	2561	GABRB2	NM_021911	gamma-aminobutyric acid (GABA) A receptor, beta 2
94	hsa-miR-17-5p	9020	MAP3K14	NM_003954	mitogen-activated protein kinase kinase kinase 14
97	hsa-miR-21-3p	6427	SRSF2	NM_001195427	serine/arginine-rich splicing factor 2
92	hsa-miR-374a-5p	55151	TMEM38B	NM_018112	transmembrane protein 38B
96	hsa-miR-1271-5p	55719	FAM178A	NM_018121	family with sequence similarity 178, member A
97	hsa-miR-21-3p	8916	HERC3	NM_014606	HECT and RLD domain containing E3 ubiquitin protein ligase 3
94	hsa-miR-17-5p	55577	NAGK	NM_017567	N-acetylglucosamine kinase
92	hsa-miR-374a-5p	79634	SCRN3	NM_001193528	secernin 3
89	hsa-miR-664a-3p	643155	SMIM15	NM_001048249	small integral membrane protein 15
89	hsa-miR-769-5p	57018	CCNL1	NM_020307	cyclin L1
94	hsa-miR-17-5p	129285	PPP1R21	NM_001135629	protein phosphatase 1, regulatory subunit 21
96	hsa-miR-1271-5p	6584	SLC22A5	NM_003060	solute carrier family 22 (organic cation/carnitine transporter), member 5
97	hsa-miR-21-3p	80335	WDR82	NM_025222	WD repeat domain 82
92	hsa-miR-374a-5p	7552	ZNF711	NM_021998	zinc finger protein 711
92	hsa-miR-374a-5p	205428	C3orf58	NM_001134470	chromosome 3 open reading frame 58
94	hsa-miR-17-5p	222236	NAPEPLD	NM_001122838	N-acyl phosphatidylethanolamine phospholipase D
97	hsa-miR-340-5p	5327	PLAT	NM_033011	plasminogen activator, tissue
96	hsa-miR-1271-5p	5733	PTGER3	NM_198715	prostaglandin E receptor 3 (subtype EP3)
89	hsa-miR-769-5p	29068	ZBTB44	NM_014155	zinc finger and BTB domain containing 44
97	hsa-miR-340-5p	383	ARG1	NM_000045	arginase 1
89	hsa-miR-873-3p	959	CD40LG	NM_000074	CD40 ligand
94	hsa-miR-144-5p	285172	FAM126B	NM_173822	family with sequence similarity 126, member B
92	hsa-miR-374a-5p	257218	SHPRH	NM_001042683	SNF2 histone linker PHD RING helicase, E3 ubiquitin protein ligase
96	hsa-miR-1271-5p	256435	ST6GALNAC3	NM_152996	ST6 (alpha-N-acetyl-neuraminyl-2,3-beta-galactosyl-1,3)-N-acetylgalactosaminide alpha-2,6-sialyltransferase 3
89	hsa-miR-873-3p	47	ACLY	NM_198830	ATP citrate lyase
92	hsa-miR-374a-5p	51473	DCDC2	NM_001195610	doublecortin domain containing 2
93	hsa-miR-155-5p	8087	FXR1	NM_001013438	fragile X mental retardation, autosomal homolog 1
97	hsa-miR-340-5p	56902	PNO1	NM_020143	partner of NOB1 homolog (S. cerevisiae)
96	hsa-miR-1271-5p	285368	PRRT3	NM_207351	proline-rich transmembrane protein 3
97	hsa-miR-340-5p	25932	CLIC4	NM_013943	chloride intracellular channel 4
93	hsa-miR-155-5p	220988	HNRNPA3	NM_194247	heterogeneous nuclear ribonucleoprotein A3
89	hsa-miR-9-5p	55753	OGDHL	NM_001143997	oxoglutarate dehydrogenase-like
92	hsa-miR-374a-5p	54542	RC3H2	NM_018835	ring finger and CCCH-type domains 2
96	hsa-miR-1271-5p	7763	ZFAND5	NM_001102421	zinc finger, AN1-type domain 5
92	hsa-miR-374a-5p	196	AHR	NM_001621	aryl hydrocarbon receptor
89	hsa-miR-9-5p	22893	BAHD1	NM_014952	bromo adjacent homology domain containing 1
93	hsa-miR-155-5p	284161	GDPD1	NM_182569	glycerophosphodiester phosphodiesterase domain containing 1
96	hsa-miR-1271-5p	9764	KIAA0513	NM_001286566	KIAA0513
97	hsa-miR-340-5p	6558	SLC12A2	NM_001256461	solute carrier family 12 (sodium/potassium/chloride transporter), member 2
96	hsa-miR-103b	83607	AMMECR1L	NM_031445	AMMECR1-like
93	hsa-miR-212-3p	23097	CDK19	NM_015076	cyclin-dependent kinase 19
97	hsa-miR-340-5p	3212	HOXB2	NM_002145	homeobox B2
89	hsa-miR-9-5p	84108	PCGF6	NM_032154	polycomb group ring finger 6
92	hsa-miR-374a-5p	153396	TMEM161B	NM_001289008	transmembrane protein 161B
93	hsa-miR-212-3p	10294	DNAJA2	NM_005880	DnaJ (Hsp40) homolog, subfamily A, member 2
96	hsa-miR-100-5p	84541	KBTBD8	NM_032505	kelch repeat and BTB (POZ) domain containing 8
89	hsa-miR-9-5p	9991	PTBP3	NM_001244898	polypyrimidine tract binding protein 3
92	hsa-miR-374a-5p	50999	TMED5	NM_016040	transmembrane emp24 protein transport domain containing 5
97	hsa-miR-340-5p	340554	ZC3H12B	NM_001010888	zinc finger CCCH-type containing 12B
96	hsa-miR-132-3p	143684	FAM76B	NM_144664	family with sequence similarity 76, member B
97	hsa-miR-340-5p	23522	KAT6B	NM_001256469	K(lysine) acetyltransferase 6B
92	hsa-miR-374a-5p	8648	NCOA1	NM_147223	nuclear receptor coactivator 1
89	hsa-miR-9-5p	3371	TNC	NM_002160	tenascin C
93	hsa-miR-212-3p	8239	USP9X	NM_001039590	ubiquitin specific peptidase 9, X-linked
92	hsa-miR-374a-5p	2637	GBX2	NM_001485	gastrulation brain homeobox 2
96	hsa-miR-132-3p	4670	HNRNPM	NM_005968	heterogeneous nuclear ribonucleoprotein M
96	hsa-miR-331-3p	5137	PDE1C	NM_001191056	phosphodiesterase 1C, calmodulin-dependent 70kDa
89	hsa-miR-9-5p	26278	SACS	NM_001278055	sacsin molecular chaperone
93	hsa-miR-193a-5p	81848	SPRY4	NM_001127496	sprouty homolog 4 (Drosophila)
93	hsa-miR-193a-5p	53616	ADAM22	NM_021722	ADAM metallopeptidase domain 22
89	hsa-miR-9-5p	10242	KCNMB2	NM_005832	potassium large conductance calcium-activated channel, subfamily M, beta member 2
92	hsa-miR-374a-5p	23054	NCOA6	NM_014071	nuclear receptor coactivator 6
96	hsa-miR-132-3p	4857	NOVA1	NM_006489	neuro-oncological ventral antigen 1
96	hsa-miR-21-5p	6774	STAT3	NM_003150	signal transducer and activator of transcription 3 (acute-phase response factor)
96	hsa-miR-132-3p	3776	KCNK2	NM_001017425	potassium channel, subfamily K, member 2
96	hsa-miR-21-5p	51274	KLF3	NM_016531	Kruppel-like factor 3 (basic)
92	hsa-miR-374a-5p	6671	SP4	NM_003112	Sp4 transcription factor
88	hsa-miR-99b-5p	28951	TRIB2	NM_021643	tribbles pseudokinase 2
93	hsa-miR-193a-5p	7322	UBE2D2	NM_003339	ubiquitin-conjugating enzyme E2D 2
93	hsa-miR-140-3p	23621	BACE1	NM_012104	beta-site APP-cleaving enzyme 1
92	hsa-miR-501-3p	4856	NOV	NM_002514	nephroblastoma overexpressed
96	hsa-miR-21-5p	5308	PITX2	NM_001204397	paired-like homeodomain 2
96	hsa-miR-132-3p	58155	PTBP2	NM_021190	polypyrimidine tract binding protein 2
88	hsa-miR-629-5p	10477	UBE2E3	NM_006357	ubiquitin-conjugating enzyme E2E 3
88	hsa-miR-629-5p	1009	CDH11	NM_001797	cadherin 11, type 2, OB-cadherin (osteoblast)
93	hsa-miR-140-3p	55500	ETNK1	NM_018638	ethanolamine kinase 1
96	hsa-miR-21-5p	10149	GPR64	NM_001184837	G protein-coupled receptor 64
96	hsa-miR-125a-5p	282996	RBM20	NM_001134363	RNA binding motif protein 20
92	hsa-miR-501-3p	140890	SREK1	NM_001077199	splicing regulatory glutamine/lysine-rich protein 1
93	hsa-miR-140-3p	11056	DDX52	NM_007010	DEAD (Asp-Glu-Ala-Asp) box polypeptide 52
96	hsa-miR-125a-5p	3790	KCNS3	NM_002252	potassium voltage-gated channel, delayed-rectifier, subfamily S, member 3
96	hsa-miR-21-5p	4908	NTF3	NM_001102654	neurotrophin 3
92	hsa-miR-532-5p	257397	TAB3	NM_152787	TGF-beta activated kinase 1/MAP3K7 binding protein 3
88	hsa-miR-582-3p	165324	UBXN2A	NM_181713	UBX domain protein 2A
96	hsa-miR-125a-5p	256302	C17orf103	NM_152914	chromosome 17 open reading frame 103
92	hsa-miR-532-5p	22849	CPEB3	NM_001178137	cytoplasmic polyadenylation element binding protein 3
88	hsa-miR-582-3p	79834	PEAK1	NM_024776	pseudopodium-enriched atypical kinase 1
93	hsa-miR-140-3p	6595	SMARCA2	NM_001289399	SWI/SNF related, matrix associated, actin dependent regulator of chromatin, subfamily a, member 2
96	hsa-miR-21-5p	10413	YAP1	NM_001282098	Yes-associated protein 1
88	hsa-miR-582-3p	23122	CLASP2	NM_001207044	cytoplasmic linker associated protein 2
92	hsa-miR-5701	8048	CSRP3	NM_003476	cysteine and glycine-rich protein 3 (cardiac LIM protein)
93	hsa-miR-140-3p	79977	GRHL2	NM_024915	grainyhead-like 2 (Drosophila)
96	hsa-miR-21-5p	7414	VCL	NM_003373	vinculin
96	hsa-miR-125a-5p	7453	WARS	NM_173701	tryptophanyl-tRNA synthetase
96	hsa-miR-330-3p	55353	LAPTM4B	NM_018407	lysosomal protein transmembrane 4 beta
96	hsa-miR-125a-5p	9771	RAPGEF5	NM_012294	Rap guanine nucleotide exchange factor (GEF) 5
93	hsa-miR-140-3p	23543	RBFOX2	NM_001082576	RNA binding protein, fox-1 homolog (C. elegans) 2
92	hsa-miR-5701	80031	SEMA6D	NM_153617	sema domain, transmembrane domain (TM), and cytoplasmic domain, (semaphorin) 6D
88	hsa-miR-582-3p	4090	SMAD5	NM_001001419	SMAD family member 5
88	hsa-miR-664a-3p	26225	ARL5A	NM_012097	ADP-ribosylation factor-like 5A
96	hsa-miR-125a-5p	128338	DRAM2	NM_178454	DNA-damage regulated autophagy modulator 2
96	hsa-miR-330-3p	5048	PAFAH1B1	NM_000430	platelet-activating factor acetylhydrolase 1b, regulatory subunit 1 (45kDa)
93	hsa-miR-17-5p	29886	SNX8	NM_013321	sorting nexin 8
92	hsa-miR-5701	373	TRIM23	NM_001656	tripartite motif containing 23
92	hsa-miR-3690	8722	CTSF	NM_003793	cathepsin F
96	hsa-miR-330-3p	2308	FOXO1	NM_002015	forkhead box O1
96	hsa-miR-125a-5p	57648	KIAA1522	NM_001198973	KIAA1522
93	hsa-miR-17-5p	79660	PPP1R3B	NM_024607	protein phosphatase 1, regulatory subunit 3B
88	hsa-miR-664a-3p	158866	ZDHHC15	NM_001146256	zinc finger, DHHC-type containing 15
88	hsa-miR-664a-3p	5077	PAX3	NM_181459	paired box 3
93	hsa-miR-17-5p	6733	SRPK2	NM_001278273	SRSF protein kinase 2
96	hsa-miR-330-3p	23090	ZNF423	NM_001271620	zinc finger protein 423
92	hsa-miR-425-5p	23090	ZNF423	NM_001271620	zinc finger protein 423
96	hsa-miR-125a-5p	57643	ZSWIM5	NM_020883	zinc finger, SWIM-type containing 5
93	hsa-miR-17-5p	901	CCNG2	NM_004354	cyclin G2
91	hsa-miR-486-3p	23373	CRTC1	NM_015321	CREB regulated transcription coactivator 1
96	hsa-miR-330-3p	65065	NBEAL1	NM_001114132	neurobeachin-like 1
88	hsa-miR-664a-3p	51388	NIP7	NM_016101	NIP7, nucleolar pre-rRNA processing protein
96	hsa-miR-132-5p	26168	SENP3	NM_015670	SUMO1/sentrin/SMT3 specific peptidase 3
93	hsa-miR-17-5p	1129	CHRM2	NM_001006627	cholinergic receptor, muscarinic 2
96	hsa-let-7e-5p	23119	HIC2	NM_015094	hypermethylated in cancer 2
96	hsa-miR-330-3p	388341	LRRC75A	NM_001113567	leucine rich repeat containing 75A
91	hsa-miR-486-3p	27158	NDOR1	NM_001144026	NADPH dependent diflavin oxidoreductase 1
88	hsa-miR-664a-3p	116150	NUS1	NM_138459	nuclear undecaprenyl pyrophosphate synthase 1 homolog (S. cerevisiae)
96	hsa-miR-330-3p	7832	BTG2	NM_006763	BTG family, member 2
93	hsa-miR-17-5p	1806	DPYD	NM_001160301	dihydropyrimidine dehydrogenase
91	hsa-miR-486-3p	11278	KLF12	NM_007249	Kruppel-like factor 12
96	hsa-let-7e-5p	5597	MAPK6	NM_002748	mitogen-activated protein kinase 6
88	hsa-miR-664a-3p	29969	MDFIC	NM_001166345	MyoD family inhibitor domain containing
96	hsa-let-7e-5p	1756	DMD	NM_004015	dystrophin
91	hsa-miR-486-3p	23046	KIF21B	NM_001252100	kinesin family member 21B
88	hsa-miR-664a-3p	4915	NTRK2	NM_001018066	neurotrophic tyrosine kinase, receptor, type 2
96	hsa-miR-330-3p	23451	SF3B1	NM_012433	splicing factor 3b, subunit 1, 155kDa
93	hsa-miR-17-5p	64094	SMOC2	NM_001166412	SPARC related modular calcium binding 2
96	hsa-miR-330-3p	92689	FAM114A1	NM_138389	family with sequence similarity 114, member A1
93	hsa-miR-17-5p	5924	RASGRF2	NM_006909	Ras protein-specific guanine nucleotide-releasing factor 2
96	hsa-let-7e-5p	6330	SCN4B	NM_001142349	sodium channel, voltage-gated, type IV, beta subunit
88	hsa-miR-664a-3p	25800	SLC39A6	NM_012319	solute carrier family 39 (zinc transporter), member 6
91	hsa-miR-486-3p	8408	ULK1	NM_003565	unc-51 like autophagy activating kinase 1
96	hsa-miR-330-3p	2444	FRK	NM_002031	fyn-related kinase
93	hsa-miR-17-5p	25801	GCA	NM_012198	grancalcin, EF-hand calcium binding protein
91	hsa-miR-486-3p	55159	RFWD3	NM_018124	ring finger and WD repeat domain 3
88	hsa-miR-664a-3p	139065	SLITRK4	NM_001184749	SLIT and NTRK-like family, member 4
96	hsa-let-7e-5p	23503	ZFYVE26	NM_015346	zinc finger, FYVE domain containing 26
91	hsa-miR-486-3p	54567	DLL4	NM_019074	delta-like 4 (Drosophila)
96	hsa-miR-330-3p	2892	GRIA3	NM_000828	glutamate receptor, ionotropic, AMPA 3
88	hsa-miR-664a-3p	54842	MFSD6	NM_017694	major facilitator superfamily domain containing 6
93	hsa-miR-17-5p	64859	NABP1	NM_001031716	nucleic acid binding protein 1
95	hsa-miR-1275	10838	ZNF275	NM_001080485	zinc finger protein 275
95	hsa-miR-1275	5032	P2RY11	NM_002566	purinergic receptor P2Y, G-protein coupled, 11
88	hsa-miR-664a-3p	10556	RPP30	NM_006413	ribonuclease P/MRP 30kDa subunit
93	hsa-miR-17-5p	85464	SSH2	NM_033389	slingshot protein phosphatase 2
91	hsa-miR-486-3p	7275	TUB	NM_177972	tubby bipartite transcription factor
96	hsa-miR-330-3p	388403	YPEL2	NM_001005404	yippee-like 2 (Drosophila)
93	hsa-miR-17-5p	54467	ANKIB1	NM_019004	ankyrin repeat and IBR domain containing 1
88	hsa-miR-664a-3p	139322	APOOL	NM_198450	apolipoprotein O-like
96	hsa-miR-330-3p	130535	KCTD18	NM_152387	potassium channel tetramerization domain containing 18
91	hsa-miR-486-3p	85377	MICALL1	NM_033386	MICAL-like 1
95	hsa-miR-1275	84440	RAB11FIP4	NM_032932	RAB11 family interacting protein 4 (class II)
95	hsa-miR-1275	57670	KIAA1549	NM_020910	KIAA1549
96	hsa-miR-30a-3p	148641	SLC35F3	NM_173508	solute carrier family 35, member F3
91	hsa-miR-486-3p	25803	SPDEF	NM_012391	SAM pointed domain containing ETS transcription factor
88	hsa-miR-769-5p	6943	TCF21	NM_003206	transcription factor 21
93	hsa-miR-17-5p	23414	ZFPM2	NM_012082	zinc finger protein, FOG family member 2
95	hsa-miR-1275	23120	ATP10B	NM_025153	ATPase, class V, type 10B
88	hsa-miR-769-5p	65983	GRAMD3	NM_001146321	GRAM domain containing 3
91	hsa-miR-486-3p	57645	POGK	NM_017542	pogo transposable element with KRAB domain
93	hsa-miR-144-5p	10342	TFG	NM_001195478	TRK-fused gene
96	hsa-miR-30a-3p	340481	ZDHHC21	NM_178566	zinc finger, DHHC-type containing 21
95	hsa-miR-1275	114794	ELFN2	NM_052906	extracellular leucine-rich repeat and fibronectin type III domain containing 2
88	hsa-miR-873-3p	55206	SBNO1	NM_018183	strawberry notch homolog 1 (Drosophila)
91	hsa-miR-374a-5p	4087	SMAD2	NM_005901	SMAD family member 2
93	hsa-miR-144-5p	6595	SMARCA2	NM_001289399	SWI/SNF related, matrix associated, actin dependent regulator of chromatin, subfamily a, member 2
96	hsa-miR-30a-3p	54819	ZCCHC10	NM_017665	zinc finger, CCHC domain containing 10
96	hsa-miR-30a-3p	55500	ETNK1	NM_018638	ethanolamine kinase 1
93	hsa-miR-191-5p	7786	MAP3K12	NM_006301	mitogen-activated protein kinase kinase kinase 12
91	hsa-miR-374a-5p	57162	PELI1	NM_020651	pellino E3 ubiquitin protein ligase 1
88	hsa-miR-873-3p	10213	PSMD14	NM_005805	proteasome (prosome, macropain) 26S subunit, non-ATPase, 14
95	hsa-miR-1275	125488	TTC39C	NM_153211	tetratricopeptide repeat domain 39C
96	hsa-miR-30a-3p	8030	CCDC6	NM_005436	coiled-coil domain containing 6
88	hsa-miR-9-5p	79711	IPO4	NM_024658	importin 4
92	hsa-miR-155-5p	55379	LRRC59	NM_018509	leucine rich repeat containing 59
91	hsa-miR-374a-5p	8491	MAP4K3	NM_003618	mitogen-activated protein kinase kinase kinase kinase 3
95	hsa-miR-1275	100507421	TMEM178B	NM_001195278	transmembrane protein 178B
91	hsa-miR-374a-5p	57214	CEMIP	NM_018689	cell migration inducing protein, hyaluronan binding
92	hsa-miR-155-5p	55632	G2E3	NM_017769	G2/M-phase specific E3 ubiquitin protein ligase
96	hsa-miR-30a-3p	3672	ITGA1	NM_181501	integrin, alpha 1
88	hsa-miR-9-5p	4214	MAP3K1	NM_005921	mitogen-activated protein kinase kinase kinase 1, E3 ubiquitin protein ligase
95	hsa-miR-1275	286046	XKR6	NM_173683	XK, Kell blood group complex subunit-related family, member 6
96	hsa-miR-30a-3p	154743	C7orf60	NM_152556	chromosome 7 open reading frame 60
92	hsa-miR-212-3p	79956	ERMP1	NM_024896	endoplasmic reticulum metallopeptidase 1
88	hsa-miR-9-5p	120892	LRRK2	NM_198578	leucine-rich repeat kinase 2
91	hsa-miR-374a-5p	284207	METRNL	NM_001004431	meteorin, glial cell differentiation regulator-like
95	hsa-miR-1275	55151	TMEM38B	NM_018112	transmembrane protein 38B
95	hsa-miR-1275	35	ACADS	NM_000017	acyl-CoA dehydrogenase, C-2 to C-3 short chain
91	hsa-miR-374a-5p	56603	CYP26B1	NM_001277742	cytochrome P450, family 26, subfamily B, polypeptide 1
87	hsa-miR-99b-3p	9956	HS3ST2	NM_006043	heparan sulfate (glucosamine) 3-O-sulfotransferase 2
92	hsa-miR-212-3p	23683	PRKD3	NM_005813	protein kinase D3
96	hsa-miR-30a-3p	29761	USP25	NM_001283042	ubiquitin specific peptidase 25
92	hsa-miR-212-3p	100533105	C8orf44-SGK3	NM_001204173	C8orf44-SGK3 readthrough
91	hsa-miR-374a-5p	9578	CDC42BPB	NM_006035	CDC42 binding protein kinase beta (DMPK-like)
96	hsa-miR-30a-3p	57634	EP400	NM_015409	E1A binding protein p400
95	hsa-miR-1275	55119	PRPF38B	NM_018061	pre-mRNA processing factor 38B
87	hsa-miR-629-5p	7004	TEAD4	NM_201443	TEA domain family member 4
92	hsa-miR-212-3p	25852	ARMC8	NM_001267041	armadillo repeat containing 8
95	hsa-miR-1275	54872	PIGG	NM_001289053	phosphatidylinositol glycan anchor biosynthesis, class G
91	hsa-miR-374a-5p	5782	PTPN12	NM_001131009	protein tyrosine phosphatase, non-receptor type 12
96	hsa-miR-30a-3p	91404	SESTD1	NM_178123	SEC14 and spectrin domains 1
87	hsa-miR-629-5p	7419	VDAC3	NM_005662	voltage-dependent anion channel 3
95	hsa-miR-1275	5129	CDK18	NM_212502	cyclin-dependent kinase 18
96	hsa-miR-30a-3p	1385	CREB1	NM_134442	cAMP responsive element binding protein 1
91	hsa-miR-501-3p	4841	NONO	NM_001145409	non-POU domain containing, octamer-binding
87	hsa-miR-629-5p	5992	RFX4	NM_213594	regulatory factor X, 4 (influences HLA class II expression)
92	hsa-miR-212-3p	8935	SKAP2	NM_003930	src kinase associated phosphoprotein 2
95	hsa-miR-1275	144097	C11orf84	NM_138471	chromosome 11 open reading frame 84
92	hsa-miR-150-3p	26135	SERBP1	NM_001018069	SERPINE1 mRNA binding protein 1
96	hsa-miR-3614-5p	7320	UBE2B	NM_003337	ubiquitin-conjugating enzyme E2B
87	hsa-miR-629-5p	57621	ZBTB2	NM_020861	zinc finger and BTB domain containing 2
91	hsa-miR-501-3p	23099	ZBTB43	NM_014007	zinc finger and BTB domain containing 43
92	hsa-miR-150-3p	51554	ACKR4	NM_016557	atypical chemokine receptor 4
91	hsa-miR-501-3p	10777	ARPP21	NM_001025068	cAMP-regulated phosphoprotein, 21kDa
96	hsa-miR-30b-5p	55814	BDP1	NM_018429	B double prime 1, subunit of RNA polymerase III transcription initiation factor IIIB
87	hsa-miR-582-3p	29982	NRBF2	NM_001282405	nuclear receptor binding factor 2
95	hsa-miR-1275	6477	SIAH1	NM_001006610	siah E3 ubiquitin protein ligase 1
87	hsa-miR-582-3p	429	ASCL1	NM_004316	achaete-scute family bHLH transcription factor 1
92	hsa-miR-150-3p	23177	CEP68	NM_015147	centrosomal protein 68kDa
96	hsa-miR-30b-5p	167153	PAPD4	NM_001114394	PAP associated domain containing 4
95	hsa-miR-1275	56100	PCDHGB6	NM_018926	protocadherin gamma subfamily B, 6
91	hsa-miR-501-3p	57620	STIM2	NM_001169118	stromal interaction molecule 2
96	hsa-miR-30b-5p	665	BNIP3L	NM_004331	BCL2/adenovirus E1B 19kDa interacting protein 3-like
87	hsa-miR-582-3p	51277	DNAJC27	NM_016544	DnaJ (Hsp40) homolog, subfamily C, member 27
95	hsa-miR-1275	56098	PCDHGC4	NM_018928	protocadherin gamma subfamily C, 4
92	hsa-miR-140-3p	5125	PCSK5	NM_001190482	proprotein convertase subtilisin/kexin type 5
91	hsa-miR-501-3p	154091	SLC2A12	NM_145176	solute carrier family 2 (facilitated glucose transporter), member 12
87	hsa-miR-664a-3p	11116	FGFR1OP	NM_001278690	FGFR1 oncogene partner
95	hsa-miR-1275	10265	IRX5	NM_001252197	iroquois homeobox 5
96	hsa-miR-30b-5p	5908	RAP1B	NM_001251922	RAP1B, member of RAS oncogene family
92	hsa-miR-140-3p	6092	ROBO2	NM_001128929	roundabout, axon guidance receptor, homolog 2 (Drosophila)
91	hsa-miR-532-5p	91404	SESTD1	NM_178123	SEC14 and spectrin domains 1
96	hsa-miR-30b-5p	55640	FLVCR2	NM_017791	feline leukemia virus subgroup C cellular receptor family, member 2
91	hsa-miR-5701	2798	GNRHR	NM_001012763	gonadotropin-releasing hormone receptor
95	hsa-miR-1275	56111	PCDHGA4	NM_018917	protocadherin gamma subfamily A, 4
92	hsa-miR-140-3p	153020	RASGEF1B	NM_152545	RasGEF domain family, member 1B
87	hsa-miR-664a-3p	143686	SESN3	NM_144665	sestrin 3
87	hsa-miR-664a-3p	22887	FOXJ3	NM_001198850	forkhead box J3
96	hsa-miR-30b-5p	51527	GSKIP	NM_001271905	GSK3B interacting protein
92	hsa-miR-140-3p	3340	NDST1	NM_001543	N-deacetylase/N-sulfotransferase (heparan glucosaminyl) 1
91	hsa-miR-3690	7182	NR2C2	NM_003298	nuclear receptor subfamily 2, group C, member 2
95	hsa-miR-1275	56109	PCDHGA6	NM_018919	protocadherin gamma subfamily A, 6
92	hsa-miR-140-3p	1453	CSNK1D	NM_139062	casein kinase 1, delta
91	hsa-miR-3690	23276	KLHL18	NM_025010	kelch-like family member 18
87	hsa-miR-664a-3p	120892	LRRK2	NM_198578	leucine-rich repeat kinase 2
96	hsa-miR-30b-5p	9693	RAPGEF2	NM_014247	Rap guanine nucleotide exchange factor (GEF) 2
95	hsa-miR-1275	160335	TMTC2	NM_152588	transmembrane and tetratricopeptide repeat containing 2
96	hsa-miR-30b-5p	813	CALU	NM_001199672	calumenin
95	hsa-miR-1275	254827	NAALADL2	NM_207015	N-acetylated alpha-linked acidic dipeptidase-like 2
92	hsa-miR-140-3p	253260	RICTOR	NM_001285440	RPTOR independent companion of MTOR, complex 2
87	hsa-miR-664a-3p	6198	RPS6KB1	NM_001272043	ribosomal protein S6 kinase, 70kDa, polypeptide 1
91	hsa-miR-425-5p	6478	SIAH2	NM_005067	siah E3 ubiquitin protein ligase 2
96	hsa-miR-30b-5p	1788	DNMT3A	NM_153759	DNA (cytosine-5-)-methyltransferase 3 alpha
90	hsa-miR-486-3p	266727	MDGA1	NM_153487	MAM domain containing glycosylphosphatidylinositol anchor 1
95	hsa-miR-1275	5153	PDE1B	NM_001288769	phosphodiesterase 1B, calmodulin-dependent
92	hsa-miR-140-3p	7186	TRAF2	NM_021138	TNF receptor-associated factor 2
87	hsa-miR-664a-3p	117608	ZNF354B	NM_058230	zinc finger protein 354B
95	hsa-miR-1275	1398	CRK	NM_016823	v-crk avian sarcoma virus CT10 oncogene homolog
92	hsa-miR-140-3p	100505385	IQCJ-SCHIP1	NM_001197113	IQCJ-SCHIP1 readthrough
96	hsa-miR-30b-5p	389421	LIN28B	NM_001004317	lin-28 homolog B (C. elegans)
87	hsa-miR-664a-3p	201780	SLC10A4	NM_152679	solute carrier family 10, member 4
90	hsa-miR-486-3p	91373	UAP1L1	NM_207309	UDP-N-acteylglucosamine pyrophosphorylase 1-like 1
87	hsa-miR-664a-3p	6314	ATXN7	NM_001128149	ataxin 7
96	hsa-miR-30b-5p	829	CAPZA1	NM_006135	capping protein (actin filament) muscle Z-line, alpha 1
90	hsa-miR-486-3p	28511	NKIRAS2	NM_017595	NFKB inhibitor interacting Ras-like 2
92	hsa-miR-140-3p	56957	OTUD7B	NM_020205	OTU deubiquitinase 7B
95	hsa-miR-1275	151126	ZNF385B	NM_001113397	zinc finger protein 385B
90	hsa-miR-486-3p	23529	CLCF1	NM_001166212	cardiotrophin-like cytokine factor 1
96	hsa-miR-30b-5p	80267	EDEM3	NM_025191	ER degradation enhancer, mannosidase alpha-like 3
87	hsa-miR-769-5p	29967	LRP12	NM_013437	low density lipoprotein receptor-related protein 12
95	hsa-miR-1275	56097	PCDHGC5	NM_018929	protocadherin gamma subfamily C, 5
92	hsa-miR-140-3p	7327	UBE2G2	NM_182688	ubiquitin-conjugating enzyme E2G 2
87	hsa-miR-873-3p	54828	BCAS3	NM_017679	breast carcinoma amplified sequence 3
96	hsa-miR-30b-5p	9890	LPPR4	NM_001166252	lipid phosphate phosphatase-related protein type 4
95	hsa-miR-1275	56104	PCDHGB1	NM_018922	protocadherin gamma subfamily B, 1
90	hsa-miR-486-3p	26472	PPP1R14B	NM_138689	protein phosphatase 1, regulatory (inhibitor) subunit 14B
92	hsa-miR-17-5p	57403	RAB22A	NM_020673	RAB22A, member RAS oncogene family
90	hsa-miR-486-3p	116113	FOXP4	NM_138457	forkhead box P4
87	hsa-miR-873-3p	9711	KIAA0226	NM_001145642	KIAA0226
95	hsa-miR-1275	56103	PCDHGB2	NM_018923	protocadherin gamma subfamily B, 2
96	hsa-miR-30b-5p	23443	SLC35A3	NM_001271684	solute carrier family 35 (UDP-N-acetylglucosamine (UDP-GlcNAc) transporter), member A3
92	hsa-miR-17-5p	6654	SOS1	NM_005633	son of sevenless homolog 1 (Drosophila)
95	hsa-miR-1275	3159	HMGA1	NM_145901	high mobility group AT-hook 1
96	hsa-miR-30b-5p	23504	RIMBP2	NM_015347	RIMS binding protein 2
92	hsa-miR-17-5p	27164	SALL3	NM_171999	spalt-like transcription factor 3
90	hsa-miR-486-3p	441631	TSPAN11	NM_001080509	tetraspanin 11
87	hsa-miR-873-3p	26043	UBXN7	NM_015562	UBX domain protein 7
95	hsa-miR-1275	869	CBLN1	NM_004352	cerebellin 1 precursor
90	hsa-miR-486-3p	2318	FLNC	NM_001458	filamin C, gamma
87	hsa-miR-873-3p	10746	MAP3K2	NM_006609	mitogen-activated protein kinase kinase kinase 2
92	hsa-miR-17-5p	6774	STAT3	NM_003150	signal transducer and activator of transcription 3 (acute-phase response factor)
96	hsa-miR-30b-5p	9099	USP2	NM_171997	ubiquitin specific peptidase 2
96	hsa-miR-30b-5p	9575	CLOCK	NM_001267843	clock circadian regulator
95	hsa-miR-1275	26240	FAM50B	NM_012135	family with sequence similarity 50, member B
90	hsa-miR-486-3p	22859	LPHN1	NM_001008701	latrophilin 1
87	hsa-miR-9-5p	8505	PARG	NM_003631	poly (ADP-ribose) glycohydrolase
92	hsa-miR-17-5p	4735	SEPT2	NM_006155	septin 2
90	hsa-miR-486-3p	80174	DBF4B	NM_145663	DBF4 zinc finger B
95	hsa-miR-1275	83452	RAB33B	NM_031296	RAB33B, member RAS oncogene family
92	hsa-miR-17-5p	57030	SLC17A7	NM_020309	solute carrier family 17 (vesicular glutamate transporter), member 7
87	hsa-miR-9-5p	54861	SNRK	NM_001100594	SNF related kinase
96	hsa-miR-30b-5p	8675	STX16	NM_001134773	syntaxin 16
96	hsa-miR-30b-5p	54882	ANKHD1	NM_017747	ankyrin repeat and KH domain containing 1
95	hsa-miR-1275	1069	CETN2	NM_004344	centrin, EF-hand protein, 2
92	hsa-miR-17-5p	9927	MFN2	NM_001127660	mitofusin 2
87	hsa-miR-9-5p	5159	PDGFRB	NM_002609	platelet-derived growth factor receptor, beta polypeptide
90	hsa-miR-374a-5p	22870	PPP6R1	NM_014931	protein phosphatase 6, regulatory subunit 1
87	hsa-miR-9-5p	171023	ASXL1	NM_015338	additional sex combs like 1 (Drosophila)
95	hsa-miR-1275	3675	ITGA3	NM_005501	integrin, alpha 3 (antigen CD49C, alpha 3 subunit of VLA-3 receptor)
92	hsa-miR-17-5p	84458	LCOR	NM_001170766	ligand dependent nuclear receptor corepressor
96	hsa-miR-30b-5p	27253	PCDH17	NM_001040429	protocadherin 17
90	hsa-miR-374a-5p	25921	ZDHHC5	NM_015457	zinc finger, DHHC-type containing 5
96	hsa-miR-30b-5p	51029	DESI2	NM_016076	desumoylating isopeptidase 2
92	hsa-miR-17-5p	2004	ELK3	NM_005230	ELK3, ETS-domain protein (SRF accessory protein 2)
87	hsa-miR-9-5p	8867	SYNJ1	NM_003895	synaptojanin 1
95	hsa-miR-1275	155382	VPS37D	NM_001077621	vacuolar protein sorting 37 homolog D (S. cerevisiae)
90	hsa-miR-374a-5p	23090	ZNF423	NM_001271620	zinc finger protein 423
92	hsa-miR-17-5p	153241	CEP120	NM_001166226	centrosomal protein 120kDa
90	hsa-miR-374a-5p	1404	HAPLN1	NM_001884	hyaluronan and proteoglycan link protein 1
96	hsa-miR-3607-3p	5295	PIK3R1	NM_181504	phosphoinositide-3-kinase, regulatory subunit 1 (alpha)
95	hsa-miR-1275	5814	PURB	NM_033224	purine-rich element binding protein B
87	hsa-miR-9-5p	25897	RNF19A	NM_001280539	ring finger protein 19A, RBR E3 ubiquitin protein ligase
90	hsa-miR-374a-5p	830	CAPZA2	NM_006136	capping protein (actin filament) muscle Z-line, alpha 2
87	hsa-miR-9-5p	285172	FAM126B	NM_173822	family with sequence similarity 126, member B
96	hsa-miR-3607-3p	2553	GABPB1	NM_005254	GA binding protein transcription factor, beta subunit 1
92	hsa-miR-17-5p	2799	GNS	NM_002076	glucosamine (N-acetyl)-6-sulfatase
95	hsa-miR-1275	51256	TBC1D7	NM_016495	TBC1 domain family, member 7
92	hsa-miR-17-5p	1073	CFL2	NM_001243645	cofilin 2 (muscle)
90	hsa-miR-374a-5p	54834	GDAP2	NM_017686	ganglioside induced differentiation associated protein 2
96	hsa-miR-3607-3p	55818	KDM3A	NM_001146688	lysine (K)-specific demethylase 3A
87	hsa-miR-9-5p	116150	NUS1	NM_138459	nuclear undecaprenyl pyrophosphate synthase 1 homolog (S. cerevisiae)
95	hsa-miR-1275	692312	PPAN-P2RY11	NM_001040664	PPAN-P2RY11 readthrough
90	hsa-miR-374a-5p	55827	DCAF6	NM_001198957	DDB1 and CUL4 associated factor 6
95	hsa-miR-1275	8641	PCDHGB4	NM_003736	protocadherin gamma subfamily B, 4
96	hsa-miR-3607-3p	10560	SLC19A2	NM_006996	solute carrier family 19 (thiamine transporter), member 2
87	hsa-miR-9-5p	11138	TBC1D8	NM_001102426	TBC1 domain family, member 8 (with GRAM domain)
92	hsa-miR-17-5p	8725	URI1	NM_003796	URI1, prefoldin-like chaperone
90	hsa-miR-374a-5p	120	ADD3	NM_019903	adducin 3 (gamma)
96	hsa-miR-3607-3p	259282	BOD1L1	NM_148894	biorientation of chromosomes in cell division 1-like 1
92	hsa-miR-17-5p	26038	CHD5	NM_015557	chromodomain helicase DNA binding protein 5
95	hsa-miR-1275	56101	PCDHGB5	NM_018925	protocadherin gamma subfamily B, 5
87	hsa-miR-9-5p	29128	UHRF1	NM_001048201	ubiquitin-like with PHD and ring finger domains 1
92	hsa-miR-144-5p	116328	C8orf34	NM_001195639	chromosome 8 open reading frame 34
87	hsa-miR-9-5p	900	CCNG1	NM_199246	cyclin G1
90	hsa-miR-374a-5p	2254	FGF9	NM_002010	fibroblast growth factor 9
95	hsa-miR-1275	117283	IP6K3	NM_054111	inositol hexakisphosphate kinase 3
96	hsa-miR-3607-3p	11278	KLF12	NM_007249	Kruppel-like factor 12
92	hsa-miR-144-5p	3664	IRF6	NM_006147	interferon regulatory factor 6
87	hsa-miR-9-5p	3728	JUP	NM_002230	junction plakoglobin
95	hsa-miR-1275	5452	POU2F2	NM_001207025	POU class 2 homeobox 2
96	hsa-miR-3607-3p	6622	SNCA	NM_001146055	synuclein, alpha (non A4 component of amyloid precursor)
90	hsa-miR-374a-5p	201798	TIGD4	NM_145720	tigger transposable element derived 4
87	hsa-miR-9-5p	23562	CLDN14	NM_144492	claudin 14
90	hsa-miR-374a-5p	163486	DENND1B	NM_001195215	DENN/MADD domain containing 1B
95	hsa-miR-1275	2572	GAD2	NM_000818	glutamate decarboxylase 2 (pancreatic islets and brain, 65kDa)
96	hsa-miR-3607-3p	4306	NR3C2	NM_000901	nuclear receptor subfamily 3, group C, member 2
92	hsa-miR-144-5p	171546	SPTSSA	NM_138288	serine palmitoyltransferase, small subunit A
96	hsa-miR-3607-3p	131034	CPNE4	NM_130808	copine IV
91	hsa-miR-155-5p	115908	CTHRC1	NM_001256099	collagen triple helix repeat containing 1
90	hsa-miR-501-3p	2736	GLI2	NM_005270	GLI family zinc finger 2
87	hsa-miR-9-5p	283349	RASSF3	NM_178169	Ras association (RalGDS/AF-6) domain family member 3
95	hsa-miR-1246	92293	TMEM132C	NM_001136103	transmembrane protein 132C
96	hsa-miR-342-3p	2029	ENSA	NM_207044	endosulfine alpha
95	hsa-miR-1246	57565	KLHL14	NM_020805	kelch-like family member 14
87	hsa-miR-9-5p	10133	OPTN	NM_001008212	optineurin
90	hsa-miR-532-5p	136306	SVOPL	NM_174959	SVOP-like
91	hsa-miR-155-5p	7091	TLE4	NM_007005	transducin-like enhancer of split 4
96	hsa-miR-342-3p	55332	DRAM1	NM_018370	DNA-damage regulated autophagy modulator 1
87	hsa-miR-9-5p	80346	REEP4	NM_025232	receptor accessory protein 4
90	hsa-miR-532-5p	346288	SEPT14	NM_207366	septin 14
95	hsa-miR-1246	6558	SLC12A2	NM_001256461	solute carrier family 12 (sodium/potassium/chloride transporter), member 2
91	hsa-miR-155-5p	285175	UNC80	NM_032504	unc-80 homolog (C. elegans)
91	hsa-miR-155-5p	10881	ACTL7A	NM_006687	actin-like 7A
87	hsa-miR-9-5p	55862	ECHDC1	NM_001105544	enoyl CoA hydratase domain containing 1
95	hsa-miR-1246	5927	KDM5A	NM_001042603	lysine (K)-specific demethylase 5A
96	hsa-miR-342-3p	23135	KDM6B	NM_001080424	lysine (K)-specific demethylase 6B
90	hsa-miR-532-5p	889	KRIT1	NM_194455	KRIT1, ankyrin repeat containing
87	hsa-miR-660-5p	925	CD8A	NM_001768	CD8a molecule
91	hsa-miR-155-5p	254170	FBXO33	NM_203301	F-box protein 33
90	hsa-miR-532-5p	5787	PTPRB	NM_001206972	protein tyrosine phosphatase, receptor type, B
95	hsa-miR-1271-5p	85364	ZCCHC3	NM_033089	zinc finger, CCHC domain containing 3
96	hsa-miR-342-3p	58499	ZNF462	NM_021224	zinc finger protein 462
95	hsa-miR-1271-5p	20	ABCA2	NM_212533	ATP-binding cassette, sub-family A (ABC1), member 2
90	hsa-miR-532-5p	92558	CCDC64	NM_207311	coiled-coil domain containing 64
91	hsa-miR-155-5p	9827	RGP1	NM_001080496	RGP1 retrograde golgi transport homolog (S. cerevisiae)
86	hsa-miR-99b-5p	8467	SMARCA5	NM_003601	SWI/SNF related, matrix associated, actin dependent regulator of chromatin, subfamily a, member 5
96	hsa-miR-342-3p	79933	SYNPO2L	NM_024875	synaptopodin 2-like
95	hsa-miR-1271-5p	2308	FOXO1	NM_002015	forkhead box O1
90	hsa-miR-532-5p	143279	HECTD2	NM_001284274	HECT domain containing E3 ubiquitin protein ligase 2
91	hsa-miR-155-5p	93624	TADA2B	NM_152293	transcriptional adaptor 2B
96	hsa-miR-342-3p	7322	UBE2D2	NM_003339	ubiquitin-conjugating enzyme E2D 2
86	hsa-miR-629-5p	22890	ZBTB1	NM_014950	zinc finger and BTB domain containing 1
91	hsa-miR-212-3p	63827	BCAN	NM_021948	brevican
90	hsa-miR-532-5p	9575	CLOCK	NM_001267843	clock circadian regulator
95	hsa-miR-1271-5p	2590	GALNT2	NM_004481	polypeptide N-acetylgalactosaminyltransferase 2
96	hsa-miR-21-3p	57698	KIAA1598	NM_001127211	KIAA1598
86	hsa-miR-582-3p	5504	PPP1R2	NM_006241	protein phosphatase 1, regulatory (inhibitor) subunit 2
90	hsa-miR-532-5p	53942	CNTN5	NM_001243270	contactin 5
86	hsa-miR-582-3p	23142	DCUN1D4	NM_001287757	DCN1, defective in cullin neddylation 1, domain containing 4
96	hsa-miR-21-3p	4015	LOX	NM_001178102	lysyl oxidase
95	hsa-miR-1271-5p	25924	MYRIP	NM_015460	myosin VIIA and Rab interacting protein
91	hsa-miR-212-3p	23318	ZCCHC11	NM_001009881	zinc finger, CCHC domain containing 11
91	hsa-miR-212-3p	4076	CAPRIN1	NM_005898	cell cycle associated protein 1
90	hsa-miR-5701	152330	CNTN4	NM_001206956	contactin 4
86	hsa-miR-582-3p	64762	GAREM	NM_001242409	GRB2 associated, regulator of MAPK1
96	hsa-miR-21-3p	29855	UBN1	NM_001288656	ubinuclein 1
95	hsa-miR-1271-5p	677	ZFP36L1	NM_004926	ZFP36 ring finger protein-like 1
91	hsa-miR-212-3p	338811	FAM19A2	NM_178539	family with sequence similarity 19 (chemokine (C-C motif)-like), member A2
95	hsa-miR-1271-5p	5017	OVOL1	NM_004561	ovo-like zinc finger 1
86	hsa-miR-582-3p	84432	PROK1	NM_032414	prokineticin 1
90	hsa-miR-5701	5682	PSMA1	NM_148976	proteasome (prosome, macropain) subunit, alpha type, 1
96	hsa-miR-21-3p	7074	TIAM1	NM_003253	T-cell lymphoma invasion and metastasis 1
90	hsa-miR-3690	323	APBB2	NM_001166050	amyloid beta (A4) precursor protein-binding, family B, member 2
91	hsa-miR-212-3p	813	CALU	NM_001199672	calumenin
95	hsa-miR-103b	9635	CLCA2	NM_006536	chloride channel accessory 2
96	hsa-miR-21-3p	54514	DDX4	NM_001166533	DEAD (Asp-Glu-Ala-Asp) box polypeptide 4
86	hsa-miR-582-3p	65084	TMEM135	NM_022918	transmembrane protein 135
95	hsa-miR-103b	23258	DENND5A	NM_015213	DENN/MADD domain containing 5A
86	hsa-miR-582-3p	145773	FAM81A	NM_152450	family with sequence similarity 81, member A
90	hsa-miR-3690	2268	FGR	NM_005248	feline Gardner-Rasheed sarcoma viral oncogene homolog
91	hsa-miR-212-3p	22823	MTF2	NM_001164391	metal response element binding transcription factor 2
96	hsa-miR-21-3p	6890	TAP1	NM_000593	transporter 1, ATP-binding cassette, sub-family B (MDR/TAP)
95	hsa-miR-132-3p	9802	DAZAP2	NM_014764	DAZ associated protein 2
96	hsa-miR-340-5p	10725	NFAT5	NM_173214	nuclear factor of activated T-cells 5, tonicity-responsive
91	hsa-miR-212-3p	57649	PHF12	NM_001290131	PHD finger protein 12
86	hsa-miR-582-3p	23074	UHRF1BP1L	NM_015054	UHRF1 binding protein 1-like
90	hsa-miR-425-5p	23063	WAPAL	NM_015045	wings apart-like homolog (Drosophila)
91	hsa-miR-212-3p	900	CCNG1	NM_199246	cyclin G1
95	hsa-miR-132-3p	375056	MIA3	NM_198551	melanoma inhibitory activity family, member 3
96	hsa-miR-340-5p	9748	SLK	NM_014720	STE20-like kinase
86	hsa-miR-664a-3p	6867	TACC1	NM_001122824	transforming, acidic coiled-coil containing protein 1
90	hsa-miR-425-5p	112936	VPS26B	NM_052875	vacuolar protein sorting 26 homolog B (S. pombe)
90	hsa-miR-425-5p	26018	LRIG1	NM_015541	leucine-rich repeats and immunoglobulin-like domains 1
91	hsa-miR-212-3p	55090	MED9	NM_018019	mediator complex subunit 9
96	hsa-miR-340-5p	6943	TCF21	NM_003206	transcription factor 21
95	hsa-miR-125a-5p	57217	TTC7A	NM_020458	tetratricopeptide repeat domain 7A
86	hsa-miR-664a-3p	54816	ZNF280D	NM_001002844	zinc finger protein 280D
96	hsa-miR-340-5p	4133	MAP2	NM_031845	microtubule-associated protein 2
90	hsa-miR-425-5p	10846	PDE10A	NM_001130690	phosphodiesterase 10A
86	hsa-miR-664a-3p	5144	PDE4D	NM_001197222	phosphodiesterase 4D, cAMP-specific
91	hsa-miR-212-3p	6299	SALL1	NM_001127892	spalt-like transcription factor 1
95	hsa-miR-125a-5p	153396	TMEM161B	NM_001289008	transmembrane protein 161B
90	hsa-miR-425-5p	56271	BEX4	NM_001080425	brain expressed, X-linked 4
95	hsa-miR-125a-5p	8879	SGPL1	NM_003901	sphingosine-1-phosphate lyase 1
91	hsa-miR-212-3p	85464	SSH2	NM_033389	slingshot protein phosphatase 2
96	hsa-miR-340-5p	29761	USP25	NM_001283042	ubiquitin specific peptidase 25
86	hsa-miR-664a-3p	22890	ZBTB1	NM_014950	zinc finger and BTB domain containing 1
96	hsa-miR-340-5p	11096	ADAMTS5	NM_007038	ADAM metallopeptidase with thrombospondin type 1 motif, 5
90	hsa-miR-425-5p	518	ATP5G3	NM_001190329	ATP synthase, H+ transporting, mitochondrial Fo complex, subunit C3 (subunit 9)
86	hsa-miR-664a-3p	63920	C5orf54	NM_022090	chromosome 5 open reading frame 54
91	hsa-miR-212-3p	79872	CBLL1	NM_001284291	Cbl proto-oncogene-like 1, E3 ubiquitin protein ligase
95	hsa-miR-125a-5p	54619	CCNJ	NM_001134375	cyclin J
95	hsa-miR-125a-5p	10620	ARID3B	NM_006465	AT rich interactive domain 3B (BRIGHT-like)
91	hsa-miR-212-3p	8445	DYRK2	NM_006482	dual-specificity tyrosine-(Y)-phosphorylation regulated kinase 2
89	hsa-miR-486-3p	8085	KMT2D	NM_003482	lysine (K)-specific methyltransferase 2D
96	hsa-miR-340-5p	114880	OSBPL6	NM_001201480	oxysterol binding protein-like 6
86	hsa-miR-664a-3p	10721	POLQ	NM_199420	polymerase (DNA directed), theta
89	hsa-miR-486-3p	23621	BACE1	NM_012104	beta-site APP-cleaving enzyme 1
95	hsa-miR-125a-5p	57530	CGN	NM_020770	cingulin
86	hsa-miR-664a-3p	285527	FRYL	NM_015030	FRY-like
96	hsa-miR-340-5p	65977	PLEKHA3	NM_019091	pleckstrin homology domain containing, family A (phosphoinositide binding specific) member 3
91	hsa-miR-150-3p	463	ZFHX3	NM_006885	zinc finger homeobox 3
86	hsa-miR-664a-3p	9331	B4GALT6	NM_004775	UDP-Gal:betaGlcNAc beta 1,4- galactosyltransferase, polypeptide 6
96	hsa-miR-340-5p	140609	NEK7	NM_133494	NIMA-related kinase 7
91	hsa-miR-150-3p	6323	SCN1A	NM_006920	sodium channel, voltage-gated, type I, alpha subunit
95	hsa-miR-125a-5p	57570	TRMT5	NM_020810	tRNA methyltransferase 5
89	hsa-miR-486-3p	10444	ZER1	NM_006336	zyg-11 related, cell cycle regulator
86	hsa-miR-664a-3p	91298	C12orf29	NM_001009894	chromosome 12 open reading frame 29
89	hsa-miR-486-3p	1107	CHD3	NM_005852	chromodomain helicase DNA binding protein 3
95	hsa-miR-331-3p	85445	CNTNAP4	NM_033401	contactin associated protein-like 4
91	hsa-miR-150-3p	5168	ENPP2	NM_001040092	ectonucleotide pyrophosphatase/phosphodiesterase 2
95	hsa-let-7e-5p	85027	SMIM3	NM_032947	small integral membrane protein 3
91	hsa-miR-140-3p	84532	ACSS1	NM_001252677	acyl-CoA synthetase short-chain family member 1
95	hsa-miR-331-3p	8927	BSN	NM_003458	bassoon presynaptic cytomatrix protein
89	hsa-miR-486-3p	79415	C17orf62	NM_001100407	chromosome 17 open reading frame 62
95	hsa-let-7e-5p	10336	PCGF3	NM_006315	polycomb group ring finger 3
86	hsa-miR-664a-3p	51735	RAPGEF6	NM_001164387	Rap guanine nucleotide exchange factor (GEF) 6
91	hsa-miR-140-3p	64793	CEP85	NM_001281518	centrosomal protein 85kDa
89	hsa-miR-486-3p	27112	FAM155B	NM_015686	family with sequence similarity 155, member B
95	hsa-let-7e-5p	80774	LIMD2	NM_030576	LIM domain containing 2
95	hsa-miR-331-3p	8828	NRP2	NM_018534	neuropilin 2
86	hsa-miR-664a-3p	54715	RBFOX1	NM_145891	RNA binding protein, fox-1 homolog (C. elegans) 1
95	hsa-miR-331-3p	92211	CDHR1	NM_001171971	cadherin-related family member 1
91	hsa-miR-140-3p	56648	EIF5A2	NM_020390	eukaryotic translation initiation factor 5A2
86	hsa-miR-652-3p	27020	NPTN	NM_012428	neuroplastin
89	hsa-miR-486-3p	84513	PPAPDC1B	NM_001102559	phosphatidic acid phosphatase type 2 domain containing 1B
95	hsa-let-7e-5p	23670	TMEM2	NM_001135820	transmembrane protein 2
95	hsa-miR-21-5p	51309	ARMCX1	NM_016608	armadillo repeat containing, X-linked 1
86	hsa-miR-769-5p	23194	FBXL7	NM_012304	F-box and leucine-rich repeat protein 7
91	hsa-miR-140-3p	8633	UNC5C	NM_003728	unc-5 homolog C (C. elegans)
95	hsa-let-7e-5p	9925	ZBTB5	NM_014872	zinc finger and BTB domain containing 5
89	hsa-miR-486-3p	219654	ZCCHC24	NM_153367	zinc finger, CCHC domain containing 24
95	hsa-let-7e-5p	1281	COL3A1	NM_000090	collagen, type III, alpha 1
91	hsa-miR-140-3p	167826	OLIG3	NM_175747	oligodendrocyte transcription factor 3
95	hsa-miR-21-5p	55193	PBRM1	NM_018313	polybromo 1
86	hsa-miR-769-5p	401190	RGS7BP	NM_001271890	regulator of G-protein signaling 7 binding protein
89	hsa-miR-486-3p	29801	ZDHHC8	NM_013373	zinc finger, DHHC-type containing 8
86	hsa-miR-769-5p	9702	CEP57	NM_001243776	centrosomal protein 57kDa
95	hsa-let-7e-5p	7976	FZD3	NM_145866	frizzled class receptor 3
89	hsa-miR-486-3p	85407	NKD1	NM_033119	naked cuticle homolog 1 (Drosophila)
95	hsa-miR-21-5p	7844	RNF103	NM_001198951	ring finger protein 103
91	hsa-miR-140-3p	140883	ZNF280B	NM_080764	zinc finger protein 280B
94	hsa-miR-1275	2898	GRIK2	NM_175768	glutamate receptor, ionotropic, kainate 2
86	hsa-miR-873-3p	3358	HTR2C	NM_000868	5-hydroxytryptamine (serotonin) receptor 2C, G protein-coupled
91	hsa-miR-140-3p	9262	STK17B	NM_004226	serine/threonine kinase 17b
89	hsa-miR-486-3p	26115	TANC2	NM_025185	tetratricopeptide repeat, ankyrin repeat and coiled-coil containing 2
95	hsa-miR-21-5p	55432	YOD1	NM_018566	YOD1 deubiquitinase
89	hsa-miR-486-3p	2355	FOSL2	NM_005253	FOS-like antigen 2
94	hsa-miR-1275	55846	ITFG2	NM_018463	integrin alpha FG-GAP repeat containing 2
91	hsa-miR-184	7536	SF1	NM_201997	splicing factor 1
86	hsa-miR-873-3p	55161	TMEM33	NM_018126	transmembrane protein 33
95	hsa-miR-330-3p	79805	VASH2	NM_001136474	vasohibin 2
86	hsa-miR-873-3p	104	ADARB1	NM_001112	adenosine deaminase, RNA-specific, B1
91	hsa-miR-184	140688	C20orf112	NM_001256798	chromosome 20 open reading frame 112
95	hsa-miR-330-3p	10238	DCAF7	NM_005828	DDB1 and CUL4 associated factor 7
94	hsa-miR-1275	55353	LAPTM4B	NM_018407	lysosomal protein transmembrane 4 beta
89	hsa-miR-486-3p	127833	SYT2	NM_001136504	synaptotagmin II
94	hsa-miR-1275	4137	MAPT	NM_001123066	microtubule-associated protein tau
89	hsa-miR-486-3p	2872	MKNK2	NM_199054	MAP kinase interacting serine/threonine kinase 2
95	hsa-miR-330-3p	5358	PLS3	NM_001282338	plastin 3
91	hsa-miR-17-5p	10509	SEMA4B	NM_198925	sema domain, immunoglobulin domain (Ig), transmembrane domain (TM) and short cytoplasmic domain, (semaphorin) 4B
86	hsa-miR-9-5p	65264	UBE2Z	NM_023079	ubiquitin-conjugating enzyme E2Z
86	hsa-miR-9-5p	57492	ARID1B	NM_017519	AT rich interactive domain 1B (SWI1-like)
94	hsa-miR-1275	399665	FAM102A	NM_001035254	family with sequence similarity 102, member A
91	hsa-miR-17-5p	10725	NFAT5	NM_173214	nuclear factor of activated T-cells 5, tonicity-responsive
89	hsa-miR-486-3p	10098	TSPAN5	NM_005723	tetraspanin 5
95	hsa-miR-330-3p	5412	UBL3	NM_007106	ubiquitin-like 3
91	hsa-miR-17-5p	323	APBB2	NM_001166050	amyloid beta (A4) precursor protein-binding, family B, member 2
89	hsa-miR-374a-5p	221294	NT5DC1	NM_152729	5'-nucleotidase domain containing 1
86	hsa-miR-9-5p	56957	OTUD7B	NM_020205	OTU deubiquitinase 7B
95	hsa-miR-330-3p	133619	PRRC1	NM_130809	proline-rich coiled-coil 1
94	hsa-miR-1275	6601	SMARCC2	NM_003075	SWI/SNF related, matrix associated, actin dependent regulator of chromatin, subfamily c, member 2
86	hsa-miR-9-5p	2899	GRIK3	NM_000831	glutamate receptor, ionotropic, kainate 3
89	hsa-miR-374a-5p	5069	PAPPA	NM_002581	pregnancy-associated plasma protein A, pappalysin 1
95	hsa-miR-330-3p	10955	SERINC3	NM_006811	serine incorporator 3
94	hsa-miR-1275	6543	SLC8A2	NM_015063	solute carrier family 8 (sodium/calcium exchanger), member 2
91	hsa-miR-17-5p	134957	STXBP5	NM_139244	syntaxin binding protein 5 (tomosyn)
86	hsa-miR-9-5p	220965	FAM13C	NM_001001971	family with sequence similarity 13, member C
89	hsa-miR-374a-5p	2565	GABRG1	NM_173536	gamma-aminobutyric acid (GABA) A receptor, gamma 1
95	hsa-miR-330-3p	2744	GLS	NM_001256310	glutaminase
94	hsa-miR-1275	5701	PSMC2	NM_002803	proteasome (prosome, macropain) 26S subunit, ATPase, 2
91	hsa-miR-17-5p	283537	SLC46A3	NM_001135919	solute carrier family 46, member 3
94	hsa-miR-1275	11167	FSTL1	NM_007085	follistatin-like 1
86	hsa-miR-660-5p	3918	LAMC2	NM_005562	laminin, gamma 2
89	hsa-miR-374a-5p	4908	NTF3	NM_001102654	neurotrophin 3
91	hsa-miR-17-5p	5140	PDE3B	NM_000922	phosphodiesterase 3B, cGMP-inhibited
95	hsa-miR-330-3p	91746	YTHDC1	NM_001031732	YTH domain containing 1
86	hsa-miR-660-5p	1012	CDH13	NM_001220490	cadherin 13
94	hsa-miR-1275	9075	CLDN2	NM_020384	claudin 2
89	hsa-miR-374a-5p	200186	CRTC2	NM_181715	CREB regulated transcription coactivator 2
95	hsa-miR-330-3p	92399	MRRF	NM_138777	mitochondrial ribosome recycling factor
91	hsa-miR-17-5p	54557	SGTB	NM_019072	small glutamine-rich tetratricopeptide repeat (TPR)-containing, beta
94	hsa-miR-1275	1501	CTNND2	NM_001332	catenin (cadherin-associated protein), delta 2
91	hsa-miR-17-5p	122830	NAA30	NM_001011713	N(alpha)-acetyltransferase 30, NatC catalytic subunit
89	hsa-miR-374a-5p	6432	SRSF7	NM_001031684	serine/arginine-rich splicing factor 7
95	hsa-miR-330-3p	23731	TMEM245	NM_032012	transmembrane protein 245
86	hsa-miR-660-5p	54915	YTHDF1	NM_017798	YTH domain family, member 1
89	hsa-miR-374a-5p	79886	CAAP1	NM_024828	caspase activity and apoptosis inhibitor 1
95	hsa-miR-330-3p	390	RND3	NM_001254738	Rho family GTPase 3
91	hsa-miR-17-5p	57606	SLAIN2	NM_020846	SLAIN motif family, member 2
94	hsa-miR-1275	23013	SPEN	NM_015001	spen family transcriptional repressor
86	hsa-miR-660-5p	54532	USP53	NM_019050	ubiquitin specific peptidase 53
95	hsa-miR-330-3p	57609	DIP2B	NM_173602	DIP2 disco-interacting protein 2 homolog B (Drosophila)
89	hsa-miR-374a-5p	5996	RGS1	NM_002922	regulator of G-protein signaling 1
94	hsa-miR-1275	152185	SPICE1	NM_144718	spindle and centriole associated protein 1
91	hsa-miR-17-5p	256435	ST6GALNAC3	NM_152996	ST6 (alpha-N-acetyl-neuraminyl-2,3-beta-galactosyl-1,3)-N-acetylgalactosaminide alpha-2,6-sialyltransferase 3
85	hsa-miR-99b-5p	22996	TTC39A	NM_001080494	tetratricopeptide repeat domain 39A
94	hsa-miR-1275	25984	KRT23	NM_001282433	keratin 23 (histone deacetylase inducible)
91	hsa-miR-17-5p	3949	LDLR	NM_001195799	low density lipoprotein receptor
89	hsa-miR-374a-5p	4487	MSX1	NM_002448	msh homeobox 1
85	hsa-miR-629-5p	5683	PSMA2	NM_002787	proteasome (prosome, macropain) subunit, alpha type, 2
95	hsa-miR-330-3p	6426	SRSF1	NM_001078166	serine/arginine-rich splicing factor 1
91	hsa-miR-17-5p	283373	ANKRD52	NM_173595	ankyrin repeat domain 52
89	hsa-miR-501-3p	5717	PSMD11	NM_002815	proteasome (prosome, macropain) 26S subunit, non-ATPase, 11
95	hsa-miR-330-3p	10742	RAI2	NM_021785	retinoic acid induced 2
85	hsa-miR-582-3p	23063	WAPAL	NM_015045	wings apart-like homolog (Drosophila)
94	hsa-miR-1275	8427	ZNF282	NM_003575	zinc finger protein 282
89	hsa-miR-501-3p	2353	FOS	NM_005252	FBJ murine osteosarcoma viral oncogene homolog
85	hsa-miR-582-3p	4036	LRP2	NM_004525	low density lipoprotein receptor-related protein 2
94	hsa-miR-1275	84230	LRRC8C	NM_032270	leucine rich repeat containing 8 family, member C
91	hsa-miR-17-5p	64093	SMOC1	NM_001034852	SPARC related modular calcium binding 1
95	hsa-miR-330-3p	6653	SORL1	NM_003105	sortilin-related receptor, L(DLR class) A repeats containing
89	hsa-miR-501-3p	1021	CDK6	NM_001259	cyclin-dependent kinase 6
95	hsa-miR-30a-3p	51280	GOLM1	NM_177937	golgi membrane protein 1
91	hsa-miR-17-5p	7182	NR2C2	NM_003298	nuclear receptor subfamily 2, group C, member 2
85	hsa-miR-582-3p	387	RHOA	NM_001664	ras homolog family member A
94	hsa-miR-1275	9580	SOX13	NM_005686	SRY (sex determining region Y)-box 13
85	hsa-miR-582-3p	51582	AZIN1	NM_015878	antizyme inhibitor 1
89	hsa-miR-501-3p	605	BCL7A	NM_020993	B-cell CLL/lymphoma 7A
95	hsa-miR-30a-3p	2034	EPAS1	NM_001430	endothelial PAS domain protein 1
91	hsa-miR-17-5p	54874	FNBP1L	NM_001024948	formin binding protein 1-like
94	hsa-miR-1275	6478	SIAH2	NM_005067	siah E3 ubiquitin protein ligase 2
89	hsa-miR-532-5p	225	ABCD2	NM_005164	ATP-binding cassette, sub-family D (ALD), member 2
85	hsa-miR-582-3p	140688	C20orf112	NM_001256798	chromosome 20 open reading frame 112
94	hsa-miR-1275	57520	HECW2	NM_020760	HECT, C2 and WW domain containing E3 ubiquitin protein ligase 2
91	hsa-miR-17-5p	285313	IGSF10	NM_001178146	immunoglobulin superfamily, member 10
95	hsa-miR-30a-3p	5412	UBL3	NM_007106	ubiquitin-like 3
94	hsa-miR-1275	23	ABCF1	NM_001025091	ATP-binding cassette, sub-family F (GCN20), member 1
95	hsa-miR-30a-3p	8555	CDC14B	NM_003671	cell division cycle 14B
91	hsa-miR-17-5p	57157	PHTF2	NM_020432	putative homeodomain transcription factor 2
89	hsa-miR-532-5p	114825	PWWP2A	NM_052927	PWWP domain containing 2A
85	hsa-miR-582-3p	10971	YWHAQ	NM_006826	tyrosine 3-monooxygenase/tryptophan 5-monooxygenase activation protein, theta
91	hsa-miR-17-5p	79745	CLIP4	NM_001287527	CAP-GLY domain containing linker protein family, member 4
95	hsa-miR-30a-3p	1310	COL19A1	NM_001858	collagen, type XIX, alpha 1
89	hsa-miR-532-5p	3313	HSPA9	NM_004134	heat shock 70kDa protein 9 (mortalin)
85	hsa-miR-664a-3p	4893	NRAS	NM_002524	neuroblastoma RAS viral (v-ras) oncogene homolog
94	hsa-miR-1275	23306	TMEM194A	NM_001130963	transmembrane protein 194A
95	hsa-miR-30a-3p	10142	AKAP9	NM_147185	A kinase (PRKA) anchor protein 9
91	hsa-miR-17-5p	2196	FAT2	NM_001447	FAT atypical cadherin 2
85	hsa-miR-664a-3p	64168	NECAB1	NM_022351	N-terminal EF-hand calcium binding protein 1
94	hsa-miR-1275	56833	SLAMF8	NM_020125	SLAM family member 8
89	hsa-miR-532-5p	6599	SMARCC1	NM_003074	SWI/SNF related, matrix associated, actin dependent regulator of chromatin, subfamily c, member 1
95	hsa-miR-30a-3p	1027	CDKN1B	NM_004064	cyclin-dependent kinase inhibitor 1B (p27, Kip1)
94	hsa-miR-1275	23143	LRCH1	NM_001164213	leucine-rich repeats and calponin homology (CH) domain containing 1
90	hsa-miR-212-3p	55209	SETD5	NM_001080517	SET domain containing 5
85	hsa-miR-664a-3p	123036	TC2N	NM_152332	tandem C2 domains, nuclear
89	hsa-miR-5701	56061	UBFD1	NM_019116	ubiquitin family domain containing 1
89	hsa-miR-5701	144097	C11orf84	NM_138471	chromosome 11 open reading frame 84
90	hsa-miR-212-3p	1112	FOXN3	NM_001085471	forkhead box N3
94	hsa-miR-1275	5660	PSAP	NM_002778	prosaposin
85	hsa-miR-664a-3p	56907	SPIRE1	NM_001128627	spire-type actin nucleation factor 1
95	hsa-miR-30a-3p	25963	TMEM87A	NM_001110503	transmembrane protein 87A
95	hsa-miR-30a-3p	9774	BCLAF1	NM_014739	BCL2-associated transcription factor 1
94	hsa-miR-1275	916	CD3E	NM_000733	CD3e molecule, epsilon (CD3-TCR complex)
89	hsa-miR-5701	1837	DTNA	NM_001198938	dystrobrevin, alpha
90	hsa-miR-212-3p	5594	MAPK1	NM_002745	mitogen-activated protein kinase 1
85	hsa-miR-664a-3p	115294	PCMTD1	NM_001286782	protein-L-isoaspartate (D-aspartate) O-methyltransferase domain containing 1
85	hsa-miR-664a-3p	26052	DNM3	NM_015569	dynamin 3
89	hsa-miR-3690	2078	ERG	NM_001136155	v-ets avian erythroblastosis virus E26 oncogene homolog
90	hsa-miR-193a-5p	101927763	LOC101927763	XM_005253276	olfactomedin-4-like
95	hsa-miR-30a-3p	10952	SEC61B	NM_006808	Sec61 beta subunit
94	hsa-miR-1275	146691	TOM1L2	NM_001288786	target of myb1-like 2 (chicken)
89	hsa-miR-425-5p	55966	AJAP1	NM_018836	adherens junctions associated protein 1
90	hsa-miR-150-3p	23299	BICD2	NM_015250	bicaudal D homolog 2 (Drosophila)
85	hsa-miR-664a-3p	339479	BRINP3	NM_199051	bone morphogenetic protein/retinoic acid inducible neural-specific 3
95	hsa-miR-30a-3p	401535	C9orf170	NM_001001709	chromosome 9 open reading frame 170
94	hsa-miR-1275	54984	PINX1	NM_017884	PIN2/TERF1 interacting, telomerase inhibitor 1
94	hsa-miR-1275	10162	LPCAT3	NM_005768	lysophosphatidylcholine acyltransferase 3
95	hsa-miR-30b-5p	25953	PNKD	NM_015488	paroxysmal nonkinesigenic dyskinesia
89	hsa-miR-425-5p	9522	SCAMP1	NM_004866	secretory carrier membrane protein 1
85	hsa-miR-664a-3p	7095	SEC62	NM_003262	SEC62 homolog (S. cerevisiae)
90	hsa-miR-150-3p	25925	ZNF521	NM_015461	zinc finger protein 521
90	hsa-miR-150-3p	9949	AMMECR1	NM_015365	Alport syndrome, mental retardation, midface hypoplasia and elliptocytosis chromosomal region gene 1
95	hsa-miR-30b-5p	79443	FYCO1	NM_024513	FYVE and coiled-coil domain containing 1
89	hsa-miR-425-5p	26207	PITPNC1	NM_012417	phosphatidylinositol transfer protein, cytoplasmic 1
94	hsa-miR-1275	5068	REG3A	NM_002580	regenerating islet-derived 3 alpha
85	hsa-miR-769-5p	6683	SPAST	NM_199436	spastin
89	hsa-miR-425-5p	51277	DNAJC27	NM_016544	DnaJ (Hsp40) homolog, subfamily C, member 27
85	hsa-miR-769-5p	3482	IGF2R	NM_000876	insulin-like growth factor 2 receptor
95	hsa-miR-30b-5p	5916	RARG	NM_001243730	retinoic acid receptor, gamma
94	hsa-miR-1275	7379	UPK2	NM_006760	uroplakin 2
90	hsa-miR-140-3p	376940	ZC3H6	NM_198581	zinc finger CCCH-type containing 6
85	hsa-miR-873-3p	51510	CHMP5	NM_016410	charged multivesicular body protein 5
94	hsa-miR-1275	57669	EPB41L5	NM_001184939	erythrocyte membrane protein band 4.1 like 5
95	hsa-miR-30b-5p	2191	FAP	NM_004460	fibroblast activation protein, alpha
88	hsa-miR-486-3p	26099	SZRD1	NM_001271869	SUZ RNA binding domain containing 1
[truncated: 10,510 more rows]
