# Supplementary material for: The expression profile of human peripheral blood mononuclear cell miRNA is altered by antibody-dependent enhancement of infection with dengue virus serotype 3
Source: Virol J. 2018 Mar 22;15:50. doi: 10.1186/s12985-018-0963-1 (PMC5863830; doi:10.1186/s12985-018-0963-1)
Supplement: Supplementary file 5 — Table S3. The total count, differential count, GO Name and P Value of enrichedGO terms among DENV-3–0 h, DENV-3–8 h, DENV-3–24 h, DENV-3-ADE–0 h, DENV-3-ADE–8 h and DENV-3-ADE–24 h groups. The result of the GO difference is by comparison of multiple differences of PBMC infected with DENV to PBMC infected with DENV-ADE. (XLSX 12 kb) [file 12985_2018_963_MOESM5_ESM.xlsx]

## Sheet: Sheet1
GO ID	GO Name	Total Count	Diff Count	P Value
GO:0006355	regulation of transcription, DNA-dependent	1254	347	2.67664e-75
GO:0007275	multicellular organismal development	822	261	6.14237e-70
GO:0045892	negative regulation of transcription, DNA-dependent	284	104	1.60951e-34
GO:0045893	positive regulation of transcription, DNA-dependent	334	113	1.06202e-33
GO:0030154	cell differentiation	484	139	1.89685e-32
GO:0015031	protein transport	383	120	4.36193e-32
GO:0007155	cell adhesion	421	127	4.66065e-32
GO:0007049	cell cycle	405	121	3.5682e-30
GO:0006915	apoptotic process	321	105	5.23861e-30
GO:0045944	positive regulation of transcription from RNA polymerase II promoter	158	69	8.29062e-29
GO:0007399	nervous system development	214	79	7.64296e-27
GO:0016568	chromatin modification	221	77	2.38732e-24
GO:0044419	interspecies interaction between organisms	315	95	2.47449e-24
GO:0000122	negative regulation of transcription from RNA polymerase II promoter	117	53	2.14182e-23
GO:0006811	ion transport	455	113	5.27897e-21
GO:0051301	cell division	285	82	8.62227e-20
GO:0006468	protein phosphorylation	185	63	1.30173e-19
GO:0008150	biological_process	588	126	1.97717e-17
GO:0016567	protein ubiquitination	99	40	6.6463e-16
GO:0007067	mitosis	159	48	4.64916e-13
GO:0016192	vesicle-mediated transport	104	37	8.4903e-13
GO:0016055	Wnt receptor signaling pathway	87	33	1.82855e-12
GO:0006897	endocytosis	83	32	2.34641e-12
GO:0006974	response to DNA damage stimulus	93	33	1.54747e-11
GO:0043123	positive regulation of I-kappaB kinase/NF-kappaB cascade	105	35	2.92323e-11
GO:0046777	protein autophosphorylation	107	35	5.33193e-11
GO:0006810	transport	395	81	1.04912e-10
GO:0001525	angiogenesis	102	33	2.59364e-10
GO:0006357	regulation of transcription from RNA polymerase II promoter	38	19	3.17706e-10
GO:0006950	response to stress	104	33	4.59763e-10
GO:0006397	mRNA processing	144	40	6.38296e-10
GO:0007165	signal transduction	141	39	1.18829e-09
GO:0008283	cell proliferation	90	29	3.42287e-09
GO:0043066	negative regulation of apoptotic process	118	34	4.24742e-09
GO:0006813	potassium ion transport	102	31	4.93211e-09
GO:0016477	cell migration	67	24	7.1032e-09
GO:0006511	ubiquitin-dependent protein catabolic process	40	18	7.94394e-09
GO:0007507	heart development	37	17	1.40232e-08
GO:0006281	DNA repair	147	38	1.47787e-08
GO:0040008	regulation of growth	51	20	2.11865e-08
GO:0006508	proteolysis	476	85	3.65286e-08
GO:0043161	proteasomal ubiquitin-dependent protein catabolic process	39	17	3.71811e-08
GO:0006928	cellular component movement	31	15	4.18604e-08
GO:0008284	positive regulation of cell proliferation	102	29	7.83447e-08
GO:0006814	sodium ion transport	82	25	1.36753e-07
GO:0030036	actin cytoskeleton organization	43	17	2.09778e-07
GO:0007219	Notch signaling pathway	30	14	2.10599e-07
GO:0006916	anti-apoptosis	84	25	2.2968e-07
GO:0008380	RNA splicing	150	36	2.61972e-07
GO:0008285	negative regulation of cell proliferation	102	28	2.9133e-07
GO:0007254	JNK cascade	10	8	2.9682e-07
GO:0006629	lipid metabolic process	69	22	3.18101e-07
GO:0045931	positive regulation of mitotic cell cycle	16	10	3.42496e-07
GO:0006417	regulation of translation	59	20	3.54745e-07
GO:0018108	peptidyl-tyrosine phosphorylation	32	14	5.65686e-07
GO:0000910	cytokinesis	41	16	5.88449e-07
GO:0008219	cell death	136	33	6.19245e-07
GO:0006470	protein dephosphorylation	37	15	7.40018e-07
GO:0008360	regulation of cell shape	67	21	8.06315e-07
GO:0008543	fibroblast growth factor receptor signaling pathway	11	8	9.94712e-07
GO:0050852	T cell receptor signaling pathway	21	11	1.00524e-06
GO:0016579	protein deubiquitination	29	13	1.02283e-06
GO:0006338	chromatin remodeling	25	12	1.07917e-06
GO:0030521	androgen receptor signaling pathway	38	15	1.11262e-06
GO:0051260	protein homooligomerization	43	16	1.25285e-06
GO:0070936	protein K48-linked ubiquitination	34	14	1.38421e-06
GO:0006954	inflammatory response	128	31	1.39519e-06
GO:0001822	kidney development	18	10	1.55767e-06
GO:0031398	positive regulation of protein ubiquitination	22	11	1.83306e-06
GO:0006887	exocytosis	40	15	2.39596e-06
