# Supplementary material for: The expression profile of human peripheral blood mononuclear cell miRNA is altered by antibody-dependent enhancement of infection with dengue virus serotype 3
Source: Virol J. 2018 Mar 22;15:50. doi: 10.1186/s12985-018-0963-1 (PMC5863830; doi:10.1186/s12985-018-0963-1)
Supplement: Supplementary file 6 — Table S4. The total count, differential count and P Value of enrichment pathway among DENV-3–0 h, DENV-3–8 h, DENV-3–24 h, DENV-3-ADE–0 h, DENV-3-ADE–8 h and DENV-3-ADE–24 h groups. The result of the Path difference is by comparison of multiple differences of PBMC infected with DENV to PBMC infected with DENV-ADE. (XLSX 17 kb) [file 12985_2018_963_MOESM6_ESM.xlsx]

## Sheet: Sheet1
Path ID	Path Name	Total Count	Diff Count	P Value	FDR
hsa05200	Pathways in cancer	397	128	1.49737e-35	4.4322e-33
hsa04010	MAPK signaling pathway	255	92	3.96445e-30	5.86738e-28
hsa04022	cGMP-PKG signaling pathway	167	72	1.45654e-29	1.43712e-27
hsa04024	cAMP signaling pathway	199	77	9.30389e-28	6.88488e-26
hsa04144	Endocytosis	259	89	2.07626e-27	1.22914e-25
hsa04722	Neurotrophin signaling pathway	120	57	2.28682e-26	1.12816e-24
hsa04151	PI3K-Akt signaling pathway	341	103	2.5638e-26	1.08412e-24
hsa04012	ErbB signaling pathway	87	48	3.52881e-26	1.30566e-24
hsa04810	Regulation of actin cytoskeleton	214	78	4.20135e-26	1.38178e-24
hsa04510	Focal adhesion	202	74	5.33696e-25	1.57974e-23
hsa04360	Axon guidance	174	68	5.5194e-25	1.48522e-23
hsa05205	Proteoglycans in cancer	203	74	7.60515e-25	1.87594e-23
hsa04211	Longevity regulating pathway	94	48	3.37666e-24	7.6884e-23
hsa04014	Ras signaling pathway	227	77	1.63674e-23	3.46053e-22
hsa05166	HTLV-I infection	258	83	1.72717e-23	3.40828e-22
hsa04072	Phospholipase D signaling pathway	144	59	4.06276e-23	7.5161e-22
hsa01100	Metabolic pathways	1239	233	5.16206e-23	8.98807e-22
hsa04015	Rap1 signaling pathway	211	73	5.94485e-23	9.77598e-22
hsa04390	Hippo signaling pathway	154	60	3.8401e-22	5.98248e-21
hsa04910	Insulin signaling pathway	139	56	1.35264e-21	2.00191e-20
hsa04921	Oxytocin signaling pathway	158	60	1.78744e-21	2.51944e-20
hsa05202	Transcriptional misregulation in cancer	180	63	2.58987e-20	3.48456e-19
hsa04261	Adrenergic signaling in cardiomyocytes	148	56	4.6788e-20	6.02141e-19
hsa04062	Chemokine signaling pathway	187	64	4.99222e-20	6.15707e-19
hsa04931	Insulin resistance	109	47	8.05064e-20	9.53196e-19
hsa04724	Glutamatergic synapse	114	48	1.10529e-19	1.25834e-18
hsa04020	Calcium signaling pathway	180	62	1.30644e-19	1.43225e-18
hsa04725	Cholinergic synapse	111	47	2.0008e-19	2.11514e-18
hsa04728	Dopaminergic synapse	129	51	2.24913e-19	2.29566e-18
hsa04660	T cell receptor signaling pathway	104	45	4.10295e-19	4.04824e-18
hsa04550	Signaling pathways regulating pluripotency of stem cells	142	53	9.41553e-19	8.99031e-18
hsa04068	FoxO signaling pathway	134	51	1.57735e-18	1.45905e-17
hsa04152	AMPK signaling pathway	124	48	7.03413e-18	6.3094e-17
hsa04310	Wnt signaling pathway	143	52	7.44966e-18	6.48558e-17
hsa04071	Sphingolipid signaling pathway	120	47	8.85828e-18	7.49158e-17
hsa04540	Gap junction	88	39	3.35404e-17	2.75776e-16
hsa04668	TNF signaling pathway	110	44	3.78306e-17	3.02645e-16
hsa04066	HIF-1 signaling pathway	103	42	8.48715e-17	6.61104e-16
hsa04713	Circadian entrainment	95	40	1.19149e-16	9.04307e-16
hsa04120	Ubiquitin mediated proteolysis	137	49	1.42498e-16	1.05448e-15
hsa04919	Thyroid hormone signaling pathway	118	45	1.45392e-16	1.04966e-15
hsa05231	Choline metabolism in cancer	101	41	2.3766e-16	1.67494e-15
hsa05215	Prostate cancer	89	38	3.89921e-16	2.68411e-15
hsa05161	Hepatitis B	146	50	5.44003e-16	3.65965e-15
hsa04611	Platelet activation	122	45	6.35954e-16	4.18317e-15
hsa04380	Osteoclast differentiation	132	47	7.18523e-16	4.62354e-15
hsa04720	Long-term potentiation	66	32	8.98769e-16	5.66033e-15
hsa04912	GnRH signaling pathway	91	38	9.51778e-16	5.8693e-15
hsa04915	Estrogen signaling pathway	99	39	4.17825e-15	2.524e-14
hsa04723	Retrograde endocannabinoid signaling	101	39	9.16519e-15	5.42579e-14
hsa05031	Amphetamine addiction	67	31	1.30605e-14	7.58024e-14
hsa04070	Phosphatidylinositol signaling system	98	38	1.71283e-14	9.74996e-14
hsa04150	mTOR signaling pathway	60	29	2.20588e-14	1.23196e-13
hsa04213	Longevity regulating pathway - multiple species	64	30	2.24242e-14	1.22918e-13
hsa04670	Leukocyte transendothelial migration	118	42	2.46539e-14	1.32683e-13
hsa05211	Renal cell carcinoma	66	30	6.27867e-14	3.31873e-13
hsa05169	Epstein-Barr virus infection	202	57	8.04309e-14	4.17676e-13
hsa04350	TGF-beta signaling pathway	84	34	9.12933e-14	4.65911e-13
hsa04917	Prolactin signaling pathway	72	31	1.4949e-13	7.49982e-13
hsa05152	Tuberculosis	178	52	2.16139e-13	1.06629e-12
hsa05220	Chronic myeloid leukemia	73	31	2.35613e-13	1.1433e-12
hsa04933	AGE-RAGE signaling pathway in diabetic complications	101	37	2.99857e-13	1.43157e-12
hsa04514	Cell adhesion molecules (CAMs)	142	45	3.6466e-13	1.71332e-12
hsa04971	Gastric acid secretion	74	31	3.67689e-13	1.70056e-12
hsa05164	Influenza A	175	51	4.05832e-13	1.8481e-12
hsa04750	Inflammatory mediator regulation of TRP channels	98	36	5.66798e-13	2.542e-12
hsa05203	Viral carcinogenesis	205	56	5.78178e-13	2.55434e-12
hsa04916	Melanogenesis	100	36	1.14371e-12	4.97849e-12
hsa05032	Morphine addiction	91	34	1.40725e-12	6.03689e-12
hsa05100	Bacterial invasion of epithelial cells	78	31	1.98859e-12	8.40889e-12
hsa05214	Glioma	65	28	2.19125e-12	9.13536e-12
hsa05221	Acute myeloid leukemia	57	26	2.63975e-12	1.08523e-11
hsa04727	GABAergic synapse	88	33	2.65281e-12	1.07566e-11
hsa04970	Salivary secretion	89	33	3.82288e-12	1.52915e-11
hsa04911	Insulin secretion	85	32	4.99865e-12	1.9728e-11
hsa05230	Central carbon metabolism in cancer	67	28	5.38007e-12	2.0954e-11
hsa04141	Protein processing in endoplasmic reticulum	169	48	5.47279e-12	2.10383e-11
hsa05206	MicroRNAs in cancer	297	69	7.92496e-12	3.00742e-11
hsa04662	B cell receptor signaling pathway	73	29	1.03027e-11	3.86025e-11
hsa05160	Hepatitis C	133	41	1.07577e-11	3.98035e-11
hsa04114	Oocyte meiosis	123	39	1.29019e-11	4.71475e-11
hsa04520	Adherens junction	74	29	1.53677e-11	5.54738e-11
hsa05030	Cocaine addiction	49	23	2.2955e-11	8.18637e-11
hsa05210	Colorectal cancer	62	26	2.7864e-11	9.81874e-11
hsa04710	Circadian rhythm	31	18	3.42011e-11	1.191e-10
hsa05168	Herpes simplex infection	185	49	5.21058e-11	1.79341e-10
hsa04960	Aldosterone-regulated sodium reabsorption	39	20	5.96799e-11	2.03049e-10
hsa05162	Measles	136	40	9.58337e-11	3.2235e-10
hsa05218	Melanoma	71	27	1.7235e-10	5.7321e-10
hsa04922	Glucagon signaling pathway	101	33	1.93469e-10	6.36299e-10
hsa04530	Tight junction	139	40	1.99337e-10	6.48394e-10
hsa04142	Lysosome	123	37	2.33782e-10	7.52167e-10
hsa04110	Cell cycle	124	37	3.02102e-10	9.61529e-10
hsa04914	Progesterone-mediated oocyte maturation	98	32	3.68695e-10	1.161e-09
hsa04666	Fc gamma R-mediated phagocytosis	93	31	3.85723e-10	1.20183e-09
hsa04924	Renin secretion	64	25	4.14133e-10	1.27691e-09
hsa04730	Long-term depression	60	24	5.18126e-10	1.58109e-09
hsa05131	Shigellosis	65	25	6.10779e-10	1.8448e-09
hsa04930	Type II diabetes mellitus	48	21	8.60813e-10	2.57374e-09
hsa05212	Pancreatic cancer	66	25	8.92368e-10	2.64141e-09
hsa04972	Pancreatic secretion	96	31	9.41585e-10	2.7595e-09
hsa04726	Serotonergic synapse	112	34	9.41749e-10	2.73292e-09
hsa03015	mRNA surveillance pathway	91	30	9.95723e-10	2.8615e-09
hsa04650	Natural killer cell mediated cytotoxicity	135	38	1.1191e-09	3.18512e-09
hsa04664	Fc epsilon RI signaling pathway	68	25	1.85453e-09	5.228e-09
hsa05014	Amyotrophic lateral sclerosis (ALS)	51	21	3.30754e-09	9.23614e-09
hsa05223	Non-small cell lung cancer	56	22	4.04651e-09	1.11941e-08
hsa05213	Endometrial cancer	52	21	5.03903e-09	1.38107e-08
hsa04330	Notch signaling pathway	48	20	6.09917e-09	1.65629e-08
hsa05142	Chagas disease (American trypanosomiasis)	104	31	8.27206e-09	2.22594e-08
hsa04080	Neuroactive ligand-receptor interaction	277	59	8.79652e-09	2.34574e-08
hsa05412	Arrhythmogenic right ventricular cardiomyopathy (ARVC)	74	25	1.37417e-08	3.63174e-08
hsa04115	p53 signaling pathway	69	24	1.38735e-08	3.63413e-08
hsa04145	Phagosome	154	39	1.77882e-08	4.61869e-08
hsa05222	Small cell lung cancer	86	27	2.19277e-08	5.64399e-08
hsa04923	Regulation of lipolysis in adipocytes	56	21	2.40587e-08	6.13911e-08
hsa04270	Vascular smooth muscle contraction	120	33	2.5272e-08	6.39361e-08
hsa04370	VEGF signaling pathway	61	22	2.58261e-08	6.4784e-08
hsa04918	Thyroid hormone synthesis	71	24	2.62885e-08	6.51163e-08
hsa00562	Inositol phosphate metabolism	71	24	2.62885e-08	6.51163e-08
hsa04932	Non-alcoholic fatty liver disease (NAFLD)	151	38	3.22971e-08	7.90078e-08
hsa04210	Apoptosis	140	36	4.04682e-08	9.81851e-08
